# Supplementary material for: Association between internet use and depression among the middle-aged and elderly adults with multimorbidity in China: do gender differences exist?
Source: Front Psychiatry. 2025 Jan 20;15:1494979. doi: 10.3389/fpsyt.2024.1494979 (PMC11788291; doi:10.3389/fpsyt.2024.1494979)
Supplement: Supplementary file 1 [file DataSheet1.xls]

## Sheet: Sheet1
chronic	depression	Internet_use	type_of_device	frequency	gender	age	residence	marital	sleep	smoke	drinking	social	physical_binary	education	chronic_subgroup	chronic_subgroup1
2	1	0	0	0	0	3	0	1	1	0	0	0	1	1	1	1
2	1	0	0	0	0	3	0	1	1	0	0	0	1	1	1	1
2	0	0	0	0	1	2	0	1	2	1	1	0	1	2	1	1
2	1	0	0	0	0	2	0	1	2	0	0	0	1	2	1	1
2	1	0	0	0	1	4	0	1	2	0	0	0	0	2	1	1
5	0	0	0	0	1	3	1	0	1	1	0	1	1	3	3	2
3	1	0	0	0	1	4	1	1	2	1	0	0	0	2	2	2
3	1	0	0	0	0	3	0	1	1	0	0	0	1	2	2	2
2	1	0	0	0	0	2	0	1	1	0	0	0	1	2	1	1
3	1	0	0	0	0	2	0	1	1	0	0	0	1	1	2	2
2	0	0	0	0	1	3	0	1	3	1	1	0	1	2	1	1
3	0	0	0	0	0	4	0	0	1	0	0	0	1	2	2	2
3	0	0	0	0	1	4	0	1	1	1	1	0	1	2	2	2
2	0	0	0	0	1	3	0	1	3	1	1	0	1	5	1	1
2	1	0	0	0	0	3	0	1	2	1	0	0	1	2	1	1
2	1	0	0	0	0	1	0	1	1	0	0	1	1	1	1	1
3	1	0	0	0	1	2	0	0	2	1	0	0	1	2	2	2
4	1	0	0	0	0	4	0	1	3	0	0	0	1	2	3	2
3	1	0	0	0	1	4	0	1	1	1	0	0	1	3	2	2
2	1	0	0	0	0	3	0	1	1	0	0	1	1	1	1	1
3	1	0	0	0	0	2	0	1	1	1	0	0	1	2	2	2
2	0	0	0	0	0	3	0	1	2	1	0	0	1	1	1	1
2	0	0	0	0	0	4	0	1	2	0	0	0	1	1	1	1
3	0	0	0	0	0	3	0	1	1	0	0	0	1	2	2	2
3	1	0	0	0	1	2	0	1	1	1	1	0	1	2	2	2
2	0	0	0	0	1	2	0	1	2	1	0	1	1	2	1	1
4	1	0	0	0	1	3	0	1	2	1	0	1	1	2	3	2
2	0	0	0	0	0	3	0	1	1	0	0	1	1	2	1	1
2	0	0	0	0	1	4	0	1	2	0	0	0	1	3	1	1
2	1	0	0	0	0	2	0	1	2	0	0	1	1	2	1	1
2	1	0	0	0	1	3	0	0	3	1	1	0	1	1	1	1
3	0	0	0	0	1	4	0	1	2	0	0	0	1	2	2	2
3	0	0	0	0	1	2	0	1	3	0	1	1	1	2	2	2
4	0	0	0	0	0	1	0	1	3	0	0	0	1	2	3	2
2	0	0	0	0	0	1	0	1	2	0	0	0	1	2	1	1
2	1	0	0	0	0	3	0	1	2	0	0	1	1	2	1	1
3	0	0	0	0	1	3	0	0	1	1	0	1	1	2	2	2
3	1	0	0	0	0	2	0	1	2	0	0	0	1	2	2	2
2	1	0	0	0	1	4	0	1	1	1	0	0	1	3	1	1
2	1	0	0	0	1	3	0	1	2	1	0	1	1	1	1	1
2	0	0	0	0	0	1	1	1	3	0	0	1	1	2	1	1
5	1	0	0	0	0	2	0	0	2	0	0	1	1	2	3	2
3	1	0	0	0	1	4	0	1	1	1	1	0	1	4	2	2
2	1	0	0	0	0	3	0	1	3	0	0	0	1	1	1	1
2	1	0	0	0	0	3	0	1	2	0	0	0	1	1	1	1
2	1	0	0	0	0	3	0	1	1	0	0	1	1	1	1	1
3	1	0	0	0	0	2	0	1	1	0	0	0	1	1	2	2
2	1	0	0	0	0	3	0	1	3	0	0	1	1	1	1	1
3	1	0	0	0	1	2	0	1	2	0	0	0	1	1	2	2
2	1	0	0	0	0	4	0	0	3	0	1	1	1	2	1	1
2	0	0	0	0	0	3	0	1	2	0	0	0	1	2	1	1
2	0	0	0	0	1	4	0	1	2	1	0	0	1	1	1	1
3	1	0	0	0	1	2	0	1	1	1	0	0	1	3	2	2
6	0	0	0	0	1	3	0	1	1	1	1	1	1	2	3	2
2	1	0	0	0	1	2	0	1	2	1	0	0	1	2	1	1
3	1	0	0	0	1	3	0	0	1	1	1	0	1	2	2	2
2	0	0	0	0	1	2	0	1	2	1	0	0	1	2	1	1
2	1	0	0	0	0	3	0	1	1	0	0	0	1	2	1	1
2	1	0	0	0	1	2	0	1	1	1	1	0	1	2	1	1
2	1	0	0	0	0	4	0	0	1	0	0	0	1	1	1	1
2	1	0	0	0	0	4	0	1	1	0	1	0	1	1	1	1
2	1	0	0	0	0	2	0	1	1	0	0	1	1	2	1	1
4	0	0	0	0	1	2	0	1	2	1	0	1	1	3	3	2
2	0	0	0	0	1	4	0	0	2	1	0	0	1	2	1	1
2	0	0	0	0	1	2	0	1	1	1	1	1	1	2	1	1
2	1	0	0	0	0	3	0	0	1	0	0	1	1	1	1	1
3	1	1	1	2	0	1	0	1	2	0	0	0	1	2	2	2
2	1	0	0	0	0	2	0	1	1	0	0	1	1	1	1	1
3	1	0	0	0	0	4	0	1	1	0	0	0	1	1	2	2
3	1	0	0	0	0	2	0	1	2	0	0	0	1	2	2	2
2	1	0	0	0	0	2	0	1	1	0	0	0	1	2	1	1
2	1	0	0	0	1	2	0	1	2	1	1	1	1	2	1	1
2	1	0	0	0	0	1	0	1	1	0	1	0	1	2	1	1
2	1	0	0	0	1	2	0	1	2	1	0	0	1	2	1	1
2	1	0	0	0	1	4	0	1	2	1	1	0	1	2	1	1
2	0	0	0	0	1	2	1	1	3	1	0	1	1	2	1	1
3	1	1	1	2	0	2	1	1	1	0	0	0	1	2	2	2
3	0	0	0	0	0	3	0	1	1	0	0	1	1	1	2	2
2	0	0	0	0	1	2	0	1	3	1	1	0	1	3	1	1
2	1	0	0	0	1	1	0	1	2	1	1	1	1	3	1	1
2	0	0	0	0	0	3	0	1	2	0	0	0	1	3	1	1
2	1	0	0	0	1	3	0	1	2	1	0	0	1	2	1	1
2	1	0	0	0	0	2	0	1	1	0	1	1	1	2	1	1
2	0	0	0	0	1	3	0	1	1	1	0	0	0	2	1	1
4	1	0	0	0	0	3	0	1	1	0	0	0	1	1	3	2
2	1	0	0	0	1	3	0	0	1	1	0	0	1	3	1	1
2	1	0	0	0	0	2	0	1	2	0	0	0	1	1	1	1
2	1	0	0	0	1	1	0	1	1	1	0	1	1	1	1	1
2	0	1	1	2	1	1	0	1	2	1	1	1	1	3	1	1
2	0	0	0	0	0	3	1	1	2	0	0	1	1	2	1	1
4	1	0	0	0	1	4	0	0	1	1	0	1	1	2	3	2
4	0	0	0	0	0	4	1	1	2	0	0	0	1	2	3	2
2	1	0	0	0	0	4	1	1	1	0	0	0	1	2	1	1
4	0	0	0	0	1	1	1	1	2	1	0	1	1	4	3	2
2	0	0	0	0	1	2	0	1	2	1	1	1	1	4	1	1
2	0	0	0	0	0	2	0	1	2	0	0	0	1	3	1	1
2	0	1	2	2	1	3	1	1	2	1	0	1	1	5	1	1
2	1	0	0	0	0	3	1	1	2	0	0	1	1	2	1	1
2	0	0	0	0	0	2	0	1	3	0	0	1	1	3	1	1
3	1	0	0	0	1	3	0	1	2	1	1	1	1	2	2	2
3	0	0	0	0	1	3	0	1	2	0	1	0	1	3	2	2
2	1	0	0	0	0	4	0	0	1	0	0	1	1	2	1	1
3	1	0	0	0	1	2	0	1	2	1	1	1	1	2	2	2
3	0	0	0	0	1	1	0	1	2	1	0	1	0	2	2	2
2	0	0	0	0	1	2	1	1	2	1	0	1	1	2	1	1
2	0	0	0	0	0	3	1	1	2	0	0	0	1	1	1	1
2	0	1	2	2	1	2	1	1	2	1	1	1	1	3	1	1
2	0	0	0	0	0	3	1	0	1	0	0	1	1	2	1	1
3	0	1	2	2	0	1	1	1	2	0	0	1	1	5	2	2
4	0	0	0	0	1	2	1	1	1	0	1	1	1	5	3	2
4	1	0	0	0	1	3	1	1	1	1	1	0	1	4	3	2
2	0	0	0	0	0	1	0	1	1	0	1	1	1	1	1	1
3	0	1	1	2	1	2	1	1	2	1	1	1	1	3	2	2
2	0	0	0	0	1	4	1	1	3	1	0	0	1	2	1	1
2	1	0	0	0	0	2	0	1	2	0	0	0	1	2	1	1
4	0	0	0	0	1	3	0	1	3	0	0	0	1	3	3	2
2	1	0	0	0	0	3	0	1	2	0	0	1	1	2	1	1
4	1	0	0	0	1	2	0	1	1	1	0	0	1	1	3	2
2	0	0	0	0	0	4	1	0	2	0	0	1	1	1	1	1
2	1	0	0	0	0	2	0	1	2	0	0	1	1	2	1	1
3	0	0	0	0	0	2	0	1	2	0	0	0	1	2	2	2
2	0	0	0	0	1	2	0	1	2	0	1	0	1	3	1	1
2	1	0	0	0	0	2	0	1	2	0	0	0	1	2	1	1
2	1	0	0	0	0	4	0	0	1	0	0	1	1	1	1	1
2	1	0	0	0	0	3	0	1	2	0	0	0	1	1	1	1
2	1	1	1	2	1	2	0	0	2	1	0	1	1	4	1	1
2	1	0	0	0	0	2	0	1	2	0	0	0	1	1	1	1
4	0	0	0	0	1	2	0	1	3	0	0	0	1	2	3	2
3	0	0	0	0	1	2	0	1	2	1	0	0	1	2	2	2
2	1	0	0	0	0	2	0	1	1	0	0	0	1	1	1	1
2	0	0	0	0	1	1	0	1	1	0	0	0	1	2	1	1
2	0	0	0	0	1	2	0	1	2	1	1	1	1	2	1	1
3	0	0	0	0	0	3	1	1	1	0	0	1	1	2	2	2
2	0	0	0	0	1	3	1	1	3	0	1	0	1	1	1	1
2	1	0	0	0	0	2	0	1	1	0	1	0	1	2	1	1
2	0	0	0	0	0	1	1	1	2	0	1	1	1	3	1	1
2	0	0	0	0	1	4	0	1	1	1	0	1	1	2	1	1
2	1	0	0	0	1	3	0	1	2	0	0	1	1	1	1	1
2	0	0	0	0	1	3	0	1	2	1	1	1	1	1	1	1
2	0	0	0	0	0	1	0	1	3	0	0	1	1	1	1	1
2	0	0	0	0	1	4	0	1	2	1	0	1	1	2	1	1
3	1	0	0	0	0	4	0	0	1	0	0	1	1	1	2	2
2	1	0	0	0	1	2	0	1	1	1	1	0	1	2	1	1
2	0	0	0	0	1	3	0	1	2	1	0	0	1	2	1	1
2	0	0	0	0	1	3	0	1	1	1	0	1	1	2	1	1
2	0	0	0	0	0	2	0	1	2	0	0	0	1	2	1	1
2	0	0	0	0	1	3	0	0	2	1	0	0	1	1	1	1
2	0	0	0	0	1	2	0	1	3	0	1	0	1	3	1	1
2	0	0	0	0	1	3	0	1	2	1	1	1	1	2	1	1
3	0	0	0	0	1	1	0	1	3	1	0	0	1	2	2	2
2	0	0	0	0	1	4	0	0	1	1	0	0	1	2	1	1
2	0	0	0	0	1	4	0	1	1	0	0	0	1	1	1	1
2	1	0	0	0	0	4	0	1	2	1	0	0	1	1	1	1
7	1	0	0	0	1	3	0	1	1	0	0	0	1	1	3	2
2	1	0	0	0	0	3	0	1	1	0	0	1	1	2	1	1
2	1	0	0	0	0	3	0	1	1	0	0	0	1	2	1	1
2	0	0	0	0	1	2	0	1	2	1	0	1	1	2	1	1
2	1	0	0	0	0	2	0	1	1	0	0	1	1	1	1	1
2	1	0	0	0	0	2	0	1	2	0	0	1	1	1	1	1
2	0	0	0	0	1	3	0	0	1	1	0	1	1	2	1	1
2	0	0	0	0	1	4	0	1	1	1	0	1	1	2	1	1
4	0	0	0	0	1	3	0	1	3	1	1	0	0	2	3	2
2	0	1	1	2	0	3	1	1	2	0	0	0	1	2	1	1
4	0	0	0	0	1	2	1	1	2	1	0	1	1	3	3	2
2	0	0	0	0	1	3	0	1	2	1	1	0	1	2	1	1
2	0	0	0	0	1	3	0	1	2	0	1	0	1	2	1	1
2	0	0	0	0	0	3	0	1	1	0	0	0	1	1	1	1
3	1	0	0	0	1	4	0	1	2	0	0	0	1	3	2	2
2	1	0	0	0	0	3	0	1	2	0	0	0	1	1	1	1
3	0	0	0	0	1	3	0	1	2	1	0	0	1	1	2	2
2	0	0	0	0	1	1	0	1	2	1	0	0	1	4	1	1
2	0	0	0	0	0	2	0	1	2	0	0	0	1	1	1	1
2	1	0	0	0	1	3	0	1	2	1	0	0	0	2	1	1
5	1	0	0	0	0	2	0	1	2	0	0	1	1	1	3	2
3	1	0	0	0	1	2	1	1	1	0	0	0	1	1	2	2
2	1	0	0	0	0	3	0	1	2	0	0	0	1	1	1	1
2	0	1	1	2	1	2	0	1	2	1	1	1	1	3	1	1
2	1	0	0	0	1	4	1	1	2	1	0	0	0	2	1	1
3	1	0	0	0	0	3	0	0	1	1	0	1	0	1	2	2
2	0	0	0	0	0	3	0	1	2	0	0	0	1	1	1	1
2	1	0	0	0	1	4	0	1	1	1	0	0	1	2	1	1
4	0	0	0	0	1	3	0	1	2	1	1	0	1	2	3	2
2	0	0	0	0	1	4	1	1	2	1	1	1	1	3	1	1
3	0	0	0	0	0	2	1	1	2	0	0	0	1	2	2	2
2	0	1	1	2	1	2	0	1	2	1	1	0	1	3	1	1
5	1	0	0	0	0	4	0	0	2	0	0	1	1	1	3	2
3	0	0	0	0	1	3	0	1	2	0	0	1	1	2	2	2
2	1	0	0	0	0	3	0	1	1	0	0	0	1	1	1	1
2	1	0	0	0	0	3	1	1	1	0	1	1	1	1	1	1
2	0	0	0	0	1	2	0	1	1	1	0	0	1	2	1	1
2	0	0	0	0	0	2	0	1	1	0	0	0	1	1	1	1
4	0	0	0	0	0	1	0	1	2	0	0	1	1	2	3	2
3	0	0	0	0	0	3	0	1	2	0	0	1	1	3	2	2
3	1	0	0	0	0	1	0	1	2	0	1	1	1	2	2	2
2	1	1	1	2	0	1	0	1	2	0	0	1	1	2	1	1
2	1	0	0	0	0	3	0	1	1	1	0	0	1	1	1	1
3	1	0	0	0	0	3	0	0	1	0	0	0	1	1	2	2
2	1	0	0	0	1	3	0	1	1	1	0	1	1	1	1	1
2	1	0	0	0	0	4	0	0	2	0	0	0	1	1	1	1
3	1	0	0	0	1	3	0	1	1	1	0	1	1	2	2	2
3	1	0	0	0	1	2	0	1	1	1	1	0	1	1	2	2
3	1	0	0	0	0	3	0	1	1	0	0	0	1	1	2	2
4	1	0	0	0	1	3	0	1	1	1	0	0	1	1	3	2
4	1	0	0	0	0	2	0	1	1	0	0	1	1	1	3	2
2	1	0	0	0	1	3	0	1	2	1	1	0	1	2	1	1
2	1	0	0	0	0	2	0	1	1	0	0	0	1	1	1	1
2	1	0	0	0	0	2	0	0	1	0	0	1	1	2	1	1
3	1	0	0	0	1	3	0	1	2	1	0	1	1	3	2	2
2	1	0	0	0	0	2	0	1	2	0	0	0	1	1	1	1
2	1	0	0	0	0	4	0	0	1	0	0	1	1	2	1	1
3	1	0	0	0	0	1	0	1	2	0	0	1	1	1	2	2
2	1	1	1	2	1	2	0	1	1	1	1	1	1	3	1	1
3	1	0	0	0	1	4	0	1	1	0	1	0	1	2	2	2
2	1	0	0	0	0	4	0	0	2	0	0	0	1	1	1	1
5	1	0	0	0	0	4	0	0	1	1	0	0	1	2	3	2
2	1	0	0	0	1	4	0	1	2	1	0	0	1	2	1	1
2	1	0	0	0	0	4	0	1	2	0	0	1	1	2	1	1
2	1	0	0	0	0	4	0	1	2	0	0	0	1	2	1	1
3	1	0	0	0	1	4	0	1	2	1	1	1	1	3	2	2
2	1	0	0	0	1	3	0	1	2	1	1	1	1	3	1	1
2	1	0	0	0	1	1	0	1	2	1	1	1	1	2	1	1
2	0	0	0	0	1	3	0	0	1	1	1	0	1	2	1	1
2	0	0	0	0	1	3	0	1	1	1	1	1	1	2	1	1
3	0	0	0	0	1	4	1	1	2	1	0	1	1	2	2	2
2	0	0	0	0	1	3	0	0	2	1	0	0	1	2	1	1
2	0	0	0	0	1	4	0	1	2	1	0	0	1	2	1	1
2	1	0	0	0	1	2	0	1	3	1	1	1	1	2	1	1
2	0	0	0	0	1	3	0	1	2	1	1	0	1	1	1	1
5	0	0	0	0	1	1	0	1	2	1	1	1	1	2	3	2
2	0	0	0	0	0	1	0	1	1	0	1	1	1	2	1	1
2	0	0	0	0	1	2	0	0	1	0	0	0	1	2	1	1
2	0	0	0	0	0	2	0	1	3	0	1	1	1	3	1	1
2	1	0	0	0	0	3	0	0	1	0	0	0	1	3	1	1
2	0	0	0	0	1	3	0	1	1	1	0	0	1	1	1	1
3	0	0	0	0	0	2	0	1	1	0	0	1	1	2	2	2
4	0	0	0	0	1	3	0	1	1	1	1	1	1	3	3	2
4	0	0	0	0	1	4	0	1	2	1	0	0	0	2	3	2
3	0	0	0	0	1	3	0	1	1	1	1	1	1	2	2	2
2	0	0	0	0	1	2	0	1	1	0	0	0	1	3	1	1
3	0	0	0	0	1	1	0	1	1	1	1	1	1	3	2	2
2	1	0	0	0	0	2	0	1	2	0	0	1	1	2	1	1
2	1	0	0	0	0	2	0	1	1	0	0	1	1	2	1	1
2	1	0	0	0	1	2	0	1	2	1	1	0	1	2	1	1
2	1	0	0	0	1	3	0	0	1	1	1	0	1	2	1	1
2	0	0	0	0	0	3	0	1	1	0	0	1	1	2	1	1
3	0	0	0	0	1	4	0	0	2	1	1	1	1	2	2	2
2	1	0	0	0	1	3	0	1	2	1	0	0	1	2	1	1
2	1	0	0	0	1	3	0	1	2	1	1	0	1	1	1	1
2	0	0	0	0	0	3	0	1	2	0	1	1	1	2	1	1
2	0	0	0	0	1	3	0	1	1	1	0	1	1	2	1	1
3	1	0	0	0	0	4	0	0	1	1	0	1	1	2	2	2
2	0	0	0	0	1	2	0	1	2	1	0	1	1	3	1	1
3	0	0	0	0	0	1	0	1	1	0	0	1	1	2	2	2
2	1	0	0	0	1	1	0	1	1	0	0	0	1	2	1	1
2	1	0	0	0	0	2	0	1	1	0	0	0	0	3	1	1
2	1	0	0	0	0	3	0	1	1	0	0	1	1	2	1	1
4	1	0	0	0	1	3	0	1	2	1	0	0	1	1	3	2
2	0	0	0	0	0	2	0	1	1	0	0	1	1	3	1	1
2	0	0	0	0	0	4	1	1	2	0	0	0	1	2	1	1
2	1	0	0	0	0	4	0	1	2	0	0	0	1	2	1	1
2	1	0	0	0	0	4	0	0	2	0	0	1	1	1	1	1
2	1	1	1	2	0	2	0	1	1	0	0	0	1	4	1	1
2	0	0	0	0	0	4	1	1	2	0	1	1	1	1	1	1
3	0	1	1	2	1	2	0	1	2	1	0	0	1	4	2	2
2	1	0	0	0	0	1	0	1	1	0	0	0	1	2	1	1
2	0	0	0	0	0	1	1	1	1	0	0	0	1	2	1	1
2	1	0	0	0	0	4	0	1	1	0	0	0	1	2	1	1
3	1	0	0	0	1	3	0	1	1	1	1	0	1	2	2	2
2	1	0	0	0	0	2	0	1	2	0	1	1	1	3	1	1
4	1	0	0	0	1	4	0	1	1	1	1	0	0	2	3	2
2	1	0	0	0	1	4	0	1	3	1	0	1	1	2	1	1
2	1	0	0	0	1	4	0	1	2	1	1	0	1	2	1	1
2	1	0	0	0	0	4	0	1	1	0	0	0	1	1	1	1
2	0	0	0	0	1	4	0	0	1	1	0	0	1	2	1	1
5	1	0	0	0	0	4	0	1	2	0	1	1	1	1	3	2
2	1	0	0	0	1	4	0	0	3	1	1	0	1	1	1	1
3	1	0	0	0	0	4	0	0	1	0	0	1	1	1	2	2
4	1	0	0	0	0	3	0	1	2	0	0	1	1	2	3	2
4	0	0	0	0	1	3	0	1	2	0	0	1	1	2	3	2
4	1	0	0	0	1	3	0	1	2	1	1	0	1	1	3	2
2	0	1	1	2	1	3	0	1	2	0	1	1	1	4	1	1
3	0	0	0	0	1	4	0	1	2	1	1	0	1	2	2	2
4	1	0	0	0	0	3	0	1	1	0	0	1	1	2	3	2
3	1	0	0	0	1	2	0	1	2	0	0	0	1	2	2	2
3	1	0	0	0	0	3	0	1	1	0	0	0	1	1	2	2
2	0	0	0	0	1	3	0	1	1	0	0	0	1	3	1	1
2	1	0	0	0	1	4	0	1	1	1	1	0	1	2	1	1
2	0	0	0	0	1	4	0	1	2	1	0	1	1	2	1	1
2	0	0	0	0	1	3	1	1	1	1	1	0	1	2	1	1
3	0	0	0	0	1	3	1	1	1	1	0	1	1	2	2	2
2	0	1	2	2	1	1	0	1	2	0	1	1	1	3	1	1
2	1	0	0	0	1	3	0	1	2	0	0	0	1	2	1	1
3	1	0	0	0	0	3	0	1	1	0	0	0	0	1	2	2
2	1	0	0	0	0	4	0	1	1	0	0	0	1	2	1	1
3	0	0	0	0	1	3	0	1	1	0	1	1	1	2	2	2
3	1	0	0	0	1	3	0	1	1	0	1	0	1	2	2	2
2	1	0	0	0	0	3	0	1	1	0	0	0	1	1	1	1
2	0	1	1	2	0	1	0	1	1	0	0	1	1	1	1	1
2	0	1	1	2	1	3	1	0	1	1	0	1	1	4	1	1
2	1	0	0	0	1	4	0	1	1	1	1	1	1	2	1	1
2	1	0	0	0	0	2	0	1	2	0	0	1	1	2	1	1
3	0	1	1	2	1	2	1	1	2	1	1	0	1	2	2	2
2	0	1	1	2	0	1	1	1	1	0	1	1	1	3	1	1
3	0	1	2	2	1	1	1	1	2	1	0	1	1	3	2	2
2	0	0	0	0	1	4	1	1	1	1	0	0	0	2	1	1
3	0	0	0	0	0	3	1	1	1	0	0	1	1	2	2	2
2	0	0	0	0	0	4	1	0	2	0	0	0	1	2	1	1
2	1	0	0	0	1	2	0	1	1	1	0	1	1	2	1	1
2	1	0	0	0	0	2	1	1	2	0	0	0	1	2	1	1
5	1	1	1	2	0	2	1	1	1	0	0	1	1	4	3	2
4	0	0	0	0	1	4	0	1	2	1	0	1	1	2	3	2
3	1	0	0	0	0	4	0	1	1	0	1	0	1	2	2	2
2	1	0	0	0	0	3	0	1	1	0	0	1	1	2	1	1
3	0	0	0	0	1	4	0	1	2	1	0	0	1	1	2	2
3	1	0	0	0	0	1	0	1	2	0	0	0	1	2	2	2
2	0	0	0	0	1	2	0	1	1	1	1	1	1	3	1	1
4	1	0	0	0	1	2	0	1	2	1	0	0	1	2	3	2
4	1	0	0	0	1	1	0	1	1	1	1	0	0	2	3	2
4	1	1	1	2	0	1	0	1	1	0	0	1	1	2	3	2
3	1	1	1	2	1	2	0	0	1	0	0	0	1	2	2	2
3	1	0	0	0	1	3	0	0	1	1	0	0	1	2	2	2
3	1	0	0	0	1	4	0	1	3	1	0	1	1	1	2	2
2	1	1	1	2	0	2	1	1	1	0	0	0	1	4	1	1
2	0	1	1	2	1	2	1	1	2	1	0	0	1	4	1	1
5	1	0	0	0	0	3	1	1	1	0	0	0	1	1	3	2
4	0	0	0	0	1	4	1	1	2	0	0	0	1	2	3	2
2	0	0	0	0	1	4	1	1	1	1	1	1	1	2	1	1
4	0	0	0	0	0	2	1	0	1	0	0	0	1	4	3	2
2	0	1	1	1	1	3	0	1	1	1	1	1	1	3	1	1
4	1	0	0	0	1	2	1	1	1	0	0	1	1	4	3	2
2	0	0	0	0	0	2	0	1	2	0	0	0	1	3	1	1
2	0	0	0	0	0	4	0	0	2	0	0	1	1	2	1	1
3	1	0	0	0	0	2	0	1	1	0	1	1	1	2	2	2
3	0	0	0	0	1	3	0	1	2	1	1	1	1	2	2	2
2	1	0	0	0	1	4	0	1	2	0	1	0	1	2	1	1
2	0	0	0	0	1	2	1	1	3	1	0	0	1	1	1	1
3	1	0	0	0	0	3	0	0	1	0	1	0	1	2	2	2
4	0	0	0	0	1	4	0	1	1	1	0	1	1	3	3	2
2	0	0	0	0	0	3	0	1	2	0	0	0	1	1	1	1
2	1	0	0	0	0	3	0	0	1	0	0	1	1	2	1	1
2	0	0	0	0	0	2	0	1	2	0	0	0	1	2	1	1
2	0	0	0	0	1	3	0	1	2	0	0	1	1	3	1	1
4	1	0	0	0	0	2	0	1	1	0	1	1	1	1	3	2
2	0	0	0	0	1	3	0	0	2	1	0	1	1	2	1	1
2	1	0	0	0	1	3	0	1	2	1	1	0	1	3	1	1
2	0	0	0	0	0	3	0	1	1	0	0	0	1	2	1	1
2	1	0	0	0	0	3	0	1	1	0	0	0	1	3	1	1
2	0	0	0	0	0	2	0	1	3	0	0	0	1	3	1	1
2	1	0	0	0	0	3	0	1	1	0	1	0	1	1	1	1
2	1	0	0	0	0	3	1	1	2	0	0	1	1	2	1	1
2	0	0	0	0	0	2	1	1	1	0	1	0	1	1	1	1
2	1	0	0	0	0	4	0	1	1	0	0	1	1	1	1	1
2	1	0	0	0	0	4	1	1	1	0	1	1	1	1	1	1
2	1	0	0	0	0	3	0	1	1	0	1	0	1	2	1	1
3	1	0	0	0	1	4	0	1	1	1	0	0	1	1	2	2
3	0	0	0	0	0	1	0	1	2	0	0	0	1	2	2	2
2	0	0	0	0	0	1	0	1	1	0	1	0	1	2	1	1
2	1	0	0	0	1	3	0	1	2	1	1	0	1	1	1	1
3	0	0	0	0	1	4	0	1	1	1	1	0	1	2	2	2
2	1	0	0	0	1	2	0	1	2	1	0	0	1	2	1	1
2	1	0	0	0	0	2	0	1	1	0	0	0	1	3	1	1
2	0	0	0	0	0	3	0	1	2	0	0	0	1	1	1	1
3	1	0	0	0	0	4	0	0	1	0	0	1	1	2	2	2
2	1	0	0	0	0	3	1	1	1	0	1	1	1	3	1	1
2	0	0	0	0	1	3	1	1	2	1	1	1	1	3	1	1
2	0	0	0	0	0	2	0	1	2	0	0	1	1	3	1	1
4	1	0	0	0	0	4	0	1	2	0	1	0	1	2	3	2
3	0	0	0	0	1	3	0	1	2	1	0	0	1	2	2	2
2	1	0	0	0	0	3	0	1	1	1	1	1	1	1	1	1
2	1	0	0	0	1	3	0	1	1	0	0	0	1	2	1	1
4	1	0	0	0	0	3	0	0	1	0	0	1	1	1	3	2
4	1	0	0	0	1	2	0	1	2	0	0	0	1	1	3	2
4	1	0	0	0	1	1	0	1	2	1	0	0	1	2	3	2
5	1	0	0	0	0	2	0	1	2	0	0	0	0	1	3	2
3	1	0	0	0	0	2	0	0	2	0	0	0	1	1	2	2
9	1	0	0	0	1	2	0	1	2	1	0	0	1	2	3	2
2	1	0	0	0	1	2	0	1	2	1	0	0	1	1	1	1
5	1	0	0	0	0	1	0	1	2	0	0	0	1	1	3	2
5	1	0	0	0	1	1	0	0	1	0	0	1	1	1	3	2
3	0	0	0	0	0	2	0	0	2	0	0	0	1	1	2	2
2	1	0	0	0	1	4	0	1	1	1	0	0	0	2	1	1
3	1	0	0	0	0	3	0	1	2	0	0	1	1	1	2	2
4	1	0	0	0	1	2	0	1	1	1	0	1	0	1	3	2
2	1	0	0	0	0	2	0	1	1	0	0	0	1	1	1	1
2	0	0	0	0	0	4	0	0	3	0	0	0	0	1	1	1
4	0	0	0	0	0	4	0	1	1	0	0	0	1	1	3	2
2	0	0	0	0	0	2	0	1	2	0	1	1	1	1	1	1
2	1	0	0	0	0	3	0	0	2	0	0	1	0	1	1	1
2	1	0	0	0	0	2	0	0	2	0	0	0	0	1	1	1
6	0	0	0	0	0	2	0	0	2	0	0	0	0	1	3	2
2	1	0	0	0	1	3	0	1	3	1	0	0	1	1	1	1
2	0	0	0	0	1	3	0	1	3	1	0	0	0	2	1	1
2	0	0	0	0	0	3	0	1	3	0	0	0	0	2	1	1
2	1	0	0	0	1	2	0	1	1	1	1	1	1	2	1	1
3	0	0	0	0	1	2	0	1	2	0	0	0	0	1	2	2
3	0	0	0	0	0	4	0	0	2	0	0	0	1	1	2	2
6	1	0	0	0	0	2	0	0	2	0	0	0	1	2	3	2
4	0	0	0	0	1	2	0	1	2	0	0	1	0	2	3	2
3	0	0	0	0	0	1	0	1	2	0	0	1	1	1	2	2
2	0	0	0	0	1	4	0	1	1	1	1	0	1	2	1	1
3	1	0	0	0	0	2	0	1	2	0	0	0	1	4	2	2
2	1	0	0	0	1	3	0	1	2	1	0	0	1	4	1	1
4	0	0	0	0	1	4	0	1	2	1	0	1	1	1	3	2
2	0	0	0	0	1	3	0	1	2	1	0	0	1	2	1	1
2	1	0	0	0	0	3	0	1	1	0	0	1	1	1	1	1
2	1	0	0	0	0	2	0	1	2	0	0	1	1	2	1	1
2	1	0	0	0	0	4	0	1	3	0	1	0	1	1	1	1
4	1	0	0	0	0	4	0	0	1	0	0	1	1	2	3	2
2	1	0	0	0	0	3	0	1	1	0	0	1	1	1	1	1
3	1	0	0	0	0	2	0	1	1	0	0	1	1	2	2	2
2	0	0	0	0	0	2	0	1	2	0	0	1	1	2	1	1
2	1	0	0	0	0	4	0	1	1	0	0	1	1	2	1	1
2	1	0	0	0	1	4	0	0	1	1	0	1	1	3	1	1
2	1	0	0	0	0	3	0	1	1	0	0	0	1	2	1	1
3	0	0	0	0	1	4	0	1	1	1	1	1	1	2	2	2
3	1	0	0	0	0	3	0	0	1	0	1	1	1	2	2	2
2	0	0	0	0	0	1	0	1	1	0	0	0	1	2	1	1
2	0	0	0	0	0	3	1	1	2	0	1	1	1	2	1	1
4	1	0	0	0	1	4	1	1	2	1	0	1	1	3	3	2
2	1	0	0	0	0	4	0	1	1	0	0	0	1	1	1	1
2	1	0	0	0	0	3	0	1	1	0	0	0	0	1	1	1
2	1	0	0	0	0	3	0	1	1	0	0	1	1	2	1	1
3	1	0	0	0	1	3	0	1	1	1	0	1	1	2	2	2
3	0	0	0	0	1	3	0	1	1	1	0	1	1	2	2	2
3	1	0	0	0	0	2	0	1	1	0	0	1	1	2	2	2
3	1	0	0	0	1	4	0	1	2	1	0	0	1	1	2	2
2	1	0	0	0	1	2	0	1	2	1	0	0	1	3	1	1
2	1	0	0	0	0	3	0	1	1	0	0	0	0	2	1	1
2	1	0	0	0	1	3	0	1	2	1	1	1	1	1	1	1
2	1	0	0	0	1	3	0	1	3	0	1	1	1	4	1	1
3	1	0	0	0	0	3	0	1	1	0	0	0	1	2	2	2
3	1	0	0	0	1	3	1	0	1	1	1	0	1	2	2	2
3	1	0	0	0	0	2	0	1	2	0	0	1	1	2	2	2
2	0	0	0	0	1	1	0	1	2	1	0	1	1	3	1	1
2	1	0	0	0	0	2	0	1	2	0	0	1	1	2	1	1
2	1	0	0	0	1	2	0	1	1	1	0	1	1	2	1	1
2	0	0	0	0	0	2	0	1	3	0	0	1	1	3	1	1
3	1	0	0	0	0	2	0	1	1	0	0	0	1	2	2	2
2	1	0	0	0	1	3	0	1	1	1	0	0	0	2	1	1
2	1	0	0	0	0	3	0	1	2	0	0	1	1	3	1	1
2	1	0	0	0	1	3	0	1	1	1	1	1	1	3	1	1
3	1	0	0	0	0	2	0	1	1	0	0	0	1	2	2	2
2	1	0	0	0	0	2	0	1	2	0	0	1	1	3	1	1
2	1	0	0	0	0	3	0	1	1	0	0	0	1	2	1	1
4	0	0	0	0	1	2	0	1	1	0	1	0	1	2	3	2
2	1	0	0	0	0	2	0	1	1	0	0	0	0	2	1	1
2	0	0	0	0	1	4	0	0	2	1	1	0	0	2	1	1
2	1	0	0	0	0	2	0	1	1	0	0	0	0	4	1	1
4	1	0	0	0	1	2	0	1	2	1	1	0	0	4	3	2
5	1	0	0	0	0	3	0	1	1	0	0	1	1	2	3	2
2	0	0	0	0	1	4	0	1	2	1	0	0	1	3	1	1
3	1	0	0	0	1	4	0	0	2	1	1	1	1	2	2	2
5	1	0	0	0	1	2	0	1	2	1	0	1	1	2	3	2
3	0	0	0	0	0	4	0	1	2	0	0	1	1	2	2	2
3	1	0	0	0	1	4	0	0	2	1	0	0	1	2	2	2
2	0	0	0	0	1	3	0	1	1	1	1	1	1	4	1	1
2	1	0	0	0	0	3	0	0	1	0	0	1	1	1	1	1
2	0	0	0	0	1	2	0	1	1	0	0	0	1	3	1	1
3	0	0	0	0	1	2	0	1	2	1	1	1	1	3	2	2
2	0	0	0	0	0	3	0	0	2	0	0	1	1	3	1	1
2	0	0	0	0	0	3	0	1	1	0	0	1	1	1	1	1
2	1	0	0	0	0	3	0	1	2	0	0	1	1	2	1	1
2	0	1	1	2	0	3	0	1	1	0	0	1	1	4	1	1
2	0	0	0	0	0	2	0	1	2	0	0	0	0	2	1	1
3	0	1	1	2	0	2	0	1	1	0	0	1	1	4	2	2
3	0	0	0	0	0	4	0	0	2	0	0	0	1	2	2	2
2	0	0	0	0	0	2	0	1	3	0	0	1	1	2	1	1
4	1	0	0	0	1	3	0	1	2	0	0	1	1	2	3	2
6	1	0	0	0	0	3	0	1	1	0	0	0	0	3	3	2
2	0	0	0	0	1	2	0	1	3	1	1	1	0	3	1	1
2	1	0	0	0	0	3	0	1	2	0	1	1	1	1	1	1
4	1	0	0	0	1	3	0	1	2	1	1	0	1	3	3	2
2	0	0	0	0	0	3	0	1	2	0	0	1	1	2	1	1
2	1	0	0	0	0	4	0	1	2	0	1	1	1	2	1	1
3	0	0	0	0	0	3	0	1	1	0	0	1	1	4	2	2
2	0	0	0	0	1	3	0	1	2	1	1	1	1	4	1	1
3	1	0	0	0	1	2	0	1	3	1	0	1	1	2	2	2
2	1	0	0	0	0	1	0	1	2	0	0	1	0	3	1	1
2	1	1	2	2	1	2	0	1	1	1	0	1	1	3	1	1
3	1	0	0	0	1	4	0	1	2	1	0	0	0	2	2	2
2	0	1	2	2	0	2	0	1	2	0	0	0	1	3	1	1
2	0	0	0	0	1	4	0	1	2	1	0	0	1	3	1	1
3	0	1	1	1	1	1	0	1	1	0	1	1	1	4	2	2
2	0	0	0	0	1	1	0	1	2	0	0	1	1	2	1	1
2	0	1	1	2	1	1	0	1	2	1	1	0	1	3	1	1
2	0	0	0	0	1	3	1	1	2	1	1	0	1	5	1	1
5	1	0	0	0	0	3	1	1	2	0	1	0	1	2	3	2
3	1	1	1	2	1	3	1	1	2	0	0	1	1	3	2	2
3	1	1	1	2	0	4	0	1	2	0	0	1	1	3	2	2
4	0	0	0	0	1	3	1	1	2	0	1	1	1	4	3	2
2	0	1	1	2	0	2	1	1	2	0	1	1	1	5	1	1
2	1	0	0	0	0	4	1	1	1	0	1	1	1	4	1	1
2	0	0	0	0	0	2	1	1	3	0	0	1	0	3	1	1
2	1	1	2	2	1	1	1	1	2	1	0	1	1	3	1	1
2	1	0	0	0	0	4	1	0	1	0	1	1	1	1	1	1
2	0	0	0	0	1	2	1	1	2	1	0	0	1	4	1	1
2	0	1	1	2	0	1	1	1	2	0	1	1	1	5	1	1
4	1	1	2	2	1	3	1	0	2	1	0	1	1	4	3	2
2	1	1	1	2	0	3	1	1	1	0	0	1	1	4	1	1
2	0	1	2	2	1	3	1	1	2	1	1	1	1	3	1	1
2	0	0	0	0	0	2	1	1	2	0	0	1	1	3	1	1
5	1	0	0	0	0	3	1	0	2	0	0	1	0	3	3	2
6	1	0	0	0	0	4	1	1	1	0	0	1	1	5	3	2
4	0	0	0	0	1	4	1	1	2	1	1	1	1	4	3	2
2	1	1	2	2	1	1	1	1	1	1	1	1	1	5	1	1
3	1	0	0	0	0	3	0	0	2	0	0	0	1	1	2	2
3	0	0	0	0	0	3	0	1	3	0	0	1	1	1	2	2
2	0	0	0	0	0	3	0	1	2	0	0	0	1	3	1	1
3	1	0	0	0	1	2	0	1	2	1	0	1	1	2	2	2
4	1	0	0	0	1	2	0	1	1	1	0	0	1	2	3	2
2	1	0	0	0	1	3	0	1	2	1	1	1	1	3	1	1
2	0	0	0	0	0	3	0	1	2	0	0	1	1	2	1	1
3	0	0	0	0	1	2	0	1	2	1	0	0	1	4	2	2
3	1	0	0	0	1	1	0	0	2	1	1	1	1	2	2	2
2	1	0	0	0	0	3	0	1	1	0	0	1	1	2	1	1
2	1	0	0	0	0	4	0	0	3	0	0	1	1	2	1	1
3	1	0	0	0	0	4	0	1	2	0	0	1	1	2	2	2
3	0	0	0	0	0	3	0	1	1	0	0	0	1	1	2	2
2	1	0	0	0	1	3	0	1	2	0	1	0	1	2	1	1
2	1	0	0	0	0	3	0	1	2	0	0	1	1	2	1	1
2	1	1	1	2	1	3	0	1	2	1	1	1	1	4	1	1
2	0	0	0	0	1	2	0	1	2	1	1	0	1	4	1	1
4	1	0	0	0	0	4	0	0	3	0	0	0	0	2	3	2
2	1	0	0	0	0	4	0	1	1	0	0	1	1	2	1	1
3	1	0	0	0	0	4	0	0	1	0	0	0	0	1	2	2
2	0	0	0	0	1	4	0	1	2	1	0	1	1	2	1	1
2	1	0	0	0	0	3	0	1	1	0	0	0	1	1	1	1
3	0	0	0	0	1	2	0	1	1	1	1	0	1	4	2	2
2	0	0	0	0	0	2	0	1	2	0	0	0	1	4	1	1
3	1	0	0	0	0	4	0	0	1	0	0	0	0	1	2	2
2	0	0	0	0	1	2	0	1	2	1	1	0	1	4	1	1
4	0	0	0	0	0	3	0	1	3	0	1	1	1	2	3	2
3	0	1	1	2	1	3	0	1	2	1	1	1	1	2	2	2
2	0	1	1	2	0	3	1	1	1	0	0	0	1	2	1	1
2	1	0	0	0	0	4	1	0	1	0	0	1	1	2	1	1
2	1	0	0	0	0	3	0	1	2	0	0	0	0	2	1	1
2	1	0	0	0	1	2	0	1	2	1	0	0	1	2	1	1
2	1	0	0	0	1	2	1	1	2	1	1	1	1	4	1	1
2	0	0	0	0	0	2	1	0	2	0	0	1	1	3	1	1
7	0	0	0	0	0	3	0	1	2	0	0	1	1	2	3	2
3	1	0	0	0	0	2	0	1	2	0	0	0	1	2	2	2
6	1	0	0	0	0	3	0	1	1	0	0	0	1	2	3	2
2	1	0	0	0	0	1	1	1	1	0	0	0	1	3	1	1
2	0	1	2	2	0	1	0	1	2	0	0	1	1	4	1	1
2	1	0	0	0	1	3	1	1	2	1	0	0	1	3	1	1
2	0	1	1	2	1	2	1	1	2	1	1	1	1	4	1	1
3	1	1	1	2	1	3	0	1	2	1	0	1	1	4	2	2
2	0	0	0	0	1	3	1	1	2	1	1	1	1	3	1	1
2	0	0	0	0	0	2	1	1	1	0	0	1	1	3	1	1
4	1	1	2	2	0	1	1	1	2	0	1	1	1	4	3	2
2	1	0	0	0	0	4	1	0	2	0	0	1	0	2	1	1
3	0	1	1	2	0	3	1	1	2	0	0	1	1	4	2	2
2	0	0	0	0	1	3	1	1	2	1	1	0	1	2	1	1
2	0	0	0	0	0	3	1	1	2	0	0	1	1	3	1	1
4	0	0	0	0	1	2	1	1	2	1	1	1	1	4	3	2
2	0	0	0	0	1	4	0	1	2	1	1	1	1	2	1	1
2	1	0	0	0	0	2	0	1	2	0	1	1	1	3	1	1
2	1	0	0	0	1	2	0	1	1	1	1	1	1	3	1	1
3	1	0	0	0	0	3	0	0	2	0	0	0	1	2	2	2
3	1	0	0	0	0	3	0	1	2	0	1	1	1	2	2	2
5	0	0	0	0	1	3	0	1	1	1	1	0	1	1	3	2
3	1	0	0	0	1	3	0	0	1	0	1	1	1	2	2	2
2	1	0	0	0	0	3	0	1	3	0	1	1	1	1	1	1
2	0	0	0	0	1	3	0	1	2	1	0	1	1	4	1	1
2	1	1	1	2	1	2	0	1	1	1	1	1	1	4	1	1
2	0	1	1	2	0	1	0	1	2	0	0	1	1	3	1	1
2	0	0	0	0	1	2	0	1	2	1	1	0	1	2	1	1
3	0	0	0	0	1	3	0	1	1	1	1	1	1	2	2	2
2	0	0	0	0	0	3	0	1	1	0	0	1	1	1	1	1
2	0	0	0	0	0	2	0	1	3	0	0	1	1	2	1	1
2	0	0	0	0	1	2	0	1	2	1	0	0	1	2	1	1
3	1	0	0	0	0	4	1	0	1	0	0	1	1	1	2	2
2	1	1	1	2	0	2	1	1	2	0	0	1	1	3	1	1
2	1	0	0	0	1	3	1	1	2	1	0	0	1	2	1	1
3	1	0	0	0	0	3	1	1	1	0	0	0	0	3	2	2
3	0	0	0	0	1	4	1	0	3	1	1	1	1	4	2	2
2	0	0	0	0	1	2	1	1	1	0	0	0	1	2	1	1
2	0	0	0	0	1	3	1	1	2	0	0	0	1	3	1	1
2	0	0	0	0	0	2	1	1	1	0	0	1	0	2	1	1
2	0	1	2	2	1	2	1	0	1	1	0	1	1	2	1	1
3	0	1	1	2	0	1	1	1	1	0	0	1	1	3	2	2
2	1	0	0	0	0	4	1	1	1	0	0	0	0	2	1	1
2	1	0	0	0	0	4	1	1	2	1	0	0	1	1	1	1
2	0	0	0	0	0	4	1	1	2	0	0	0	1	2	1	1
3	0	0	0	0	1	2	1	1	2	1	1	1	1	4	2	2
3	1	0	0	0	1	2	0	1	1	1	0	1	1	2	2	2
2	0	0	0	0	0	2	0	1	2	0	0	0	0	4	1	1
5	0	0	0	0	0	3	0	1	3	0	0	1	1	1	3	2
2	0	0	0	0	1	1	0	1	3	0	1	0	1	2	1	1
2	1	0	0	0	0	4	0	1	1	0	0	0	1	2	1	1
2	1	1	1	2	1	3	1	1	1	1	0	1	1	3	1	1
2	0	0	0	0	1	3	1	1	1	1	1	1	1	3	1	1
3	0	0	0	0	0	3	1	1	1	0	0	1	1	1	2	2
3	0	0	0	0	0	4	0	1	2	0	0	1	1	2	2	2
4	1	0	0	0	0	3	1	0	1	0	1	1	1	5	3	2
2	0	0	0	0	1	4	1	1	2	0	0	1	1	4	1	1
2	1	0	0	0	0	4	1	1	2	0	1	1	1	4	1	1
2	1	1	1	2	1	2	1	1	2	1	1	1	1	4	1	1
4	0	0	0	0	0	2	1	1	2	0	0	0	1	2	3	2
2	0	0	0	0	1	3	1	1	2	1	1	0	1	1	1	1
3	1	0	0	0	0	3	0	1	2	1	0	0	1	1	2	2
2	0	1	1	2	0	3	1	1	1	0	0	1	1	4	1	1
3	1	0	0	0	1	2	1	1	1	1	0	0	1	3	2	2
3	1	1	2	2	1	3	1	1	1	1	1	1	1	5	2	2
2	1	1	1	2	0	2	1	1	1	0	0	1	1	4	1	1
2	0	1	2	2	0	2	1	1	1	0	0	1	1	5	1	1
2	1	0	0	0	1	3	0	1	3	1	1	1	1	2	1	1
3	0	0	0	0	0	3	0	1	2	0	0	1	1	2	2	2
3	1	0	0	0	0	3	0	1	1	0	0	0	1	1	2	2
3	1	0	0	0	0	3	0	1	1	0	1	1	1	1	2	2
2	0	0	0	0	1	3	0	1	2	1	0	1	1	4	1	1
3	0	0	0	0	1	4	0	1	1	1	0	0	0	2	2	2
3	0	0	0	0	1	3	0	1	1	1	0	1	1	2	2	2
3	1	0	0	0	0	3	0	1	2	1	0	1	1	2	2	2
3	1	0	0	0	1	3	0	0	2	1	0	1	1	1	2	2
4	1	0	0	0	0	2	0	0	3	0	1	0	1	2	3	2
2	1	0	0	0	1	4	0	1	1	1	1	0	1	2	1	1
2	1	0	0	0	1	4	0	1	2	1	1	1	1	2	1	1
3	0	1	1	2	1	2	0	1	2	1	0	0	1	2	2	2
3	1	0	0	0	1	3	0	1	2	1	1	0	1	2	2	2
2	0	0	0	0	1	3	0	1	2	1	1	1	0	2	1	1
2	1	0	0	0	1	3	0	1	1	1	0	1	1	2	1	1
4	1	0	0	0	0	3	0	1	1	0	0	0	1	1	3	2
2	0	0	0	0	1	4	0	1	2	1	0	0	1	2	1	1
2	1	0	0	0	1	3	0	1	1	1	1	0	1	1	1	1
2	1	0	0	0	0	3	0	0	1	0	0	1	0	1	1	1
4	0	0	0	0	1	3	0	1	3	1	1	0	1	2	3	2
5	1	0	0	0	0	2	0	1	1	0	0	0	1	1	3	2
3	1	0	0	0	0	2	0	1	1	0	1	1	1	1	2	2
4	1	0	0	0	1	3	0	0	1	1	0	1	1	1	3	2
3	0	0	0	0	0	1	0	1	1	0	0	0	1	1	2	2
5	1	0	0	0	0	3	0	1	1	0	0	1	1	1	3	2
2	0	0	0	0	1	3	0	1	1	1	0	1	1	2	1	1
4	1	0	0	0	1	3	1	1	2	1	0	0	0	2	3	2
3	1	0	0	0	0	3	0	1	2	0	0	0	1	2	2	2
2	1	0	0	0	1	3	0	0	2	1	1	0	1	4	1	1
3	1	1	1	2	1	3	1	1	1	1	0	1	1	4	2	2
2	0	0	0	0	1	3	0	1	1	1	1	0	1	2	1	1
2	1	0	0	0	0	3	0	1	1	0	0	0	1	2	1	1
2	0	0	0	0	0	2	0	0	3	0	0	1	0	3	1	1
2	0	1	1	2	0	2	1	1	2	0	1	1	1	2	1	1
2	0	0	0	0	1	3	0	1	2	1	1	1	1	3	1	1
2	0	0	0	0	1	3	0	1	1	1	0	1	1	3	1	1
3	1	0	0	0	0	2	0	1	2	0	0	0	1	2	2	2
4	1	0	0	0	0	2	0	1	1	0	0	0	1	2	3	2
4	1	0	0	0	1	3	0	1	2	1	0	0	1	4	3	2
6	1	0	0	0	1	1	1	1	1	0	1	0	1	2	3	2
2	0	1	1	2	0	3	0	1	1	0	0	1	1	2	1	1
2	0	1	2	2	0	2	1	1	2	0	1	1	1	5	1	1
3	0	0	0	0	1	3	1	1	2	1	1	1	1	4	2	2
3	0	0	0	0	0	4	1	0	1	0	1	1	1	3	2	2
4	0	0	0	0	1	3	1	1	2	0	0	0	1	4	3	2
4	1	0	0	0	1	3	1	0	2	0	1	0	1	3	3	2
2	0	1	1	2	0	3	0	0	2	0	0	1	1	3	1	1
2	0	0	0	0	0	4	1	0	1	0	0	1	1	2	1	1
3	1	0	0	0	1	2	1	1	2	1	1	1	1	5	2	2
2	0	0	0	0	0	3	1	1	1	0	0	1	1	2	1	1
4	0	0	0	0	0	4	1	1	1	0	0	1	1	4	3	2
2	0	0	0	0	1	4	1	1	2	1	0	0	1	2	1	1
2	0	0	0	0	1	4	0	0	2	1	0	1	1	4	1	1
2	0	1	1	2	0	2	1	1	2	0	1	0	1	4	1	1
2	1	0	0	0	0	4	1	1	1	0	0	0	1	1	1	1
2	1	0	0	0	1	4	1	1	2	1	0	0	0	1	1	1
2	0	0	0	0	1	4	0	1	2	1	0	0	1	2	1	1
2	1	0	0	0	1	4	0	1	1	1	0	1	1	3	1	1
2	1	0	0	0	0	4	1	1	2	0	1	0	1	1	1	1
2	1	0	0	0	0	3	1	1	1	0	0	0	1	3	1	1
6	1	0	0	0	0	3	0	0	2	0	0	0	1	2	3	2
2	1	0	0	0	1	3	0	1	1	1	0	0	1	2	1	1
2	1	0	0	0	0	4	1	0	1	0	0	1	1	4	1	1
2	0	0	0	0	0	3	1	1	2	0	0	0	1	2	1	1
6	1	0	0	0	1	3	1	1	2	1	1	1	1	4	3	2
2	0	0	0	0	0	3	1	1	1	0	0	0	1	3	1	1
4	1	0	0	0	1	3	0	1	2	0	0	0	1	2	3	2
4	1	0	0	0	0	4	0	1	1	0	0	1	1	2	3	2
2	1	0	0	0	1	4	0	1	1	1	1	1	1	2	1	1
2	0	0	0	0	1	3	0	1	2	0	0	0	1	3	1	1
3	1	0	0	0	0	4	0	1	1	0	0	0	1	1	2	2
2	0	0	0	0	1	3	0	1	1	1	0	0	1	2	1	1
2	0	0	0	0	0	4	0	0	2	0	0	0	0	1	1	1
2	1	0	0	0	0	3	0	1	1	0	0	1	1	2	1	1
2	0	0	0	0	1	3	0	1	2	1	0	1	1	2	1	1
2	1	0	0	0	0	2	0	1	2	0	0	0	1	3	1	1
2	1	0	0	0	1	4	0	1	2	1	0	0	1	2	1	1
2	0	0	0	0	1	3	0	1	2	1	0	1	1	3	1	1
2	0	0	0	0	1	2	0	1	1	1	1	1	1	2	1	1
3	1	0	0	0	0	1	0	1	3	0	0	1	1	2	2	2
2	1	1	1	2	0	1	0	1	2	0	1	1	1	3	1	1
3	1	0	0	0	0	3	0	1	2	0	0	1	1	3	2	2
4	0	0	0	0	1	3	0	1	1	1	1	0	1	2	3	2
2	1	0	0	0	0	3	0	0	1	0	0	1	1	2	1	1
2	1	0	0	0	1	3	0	1	1	1	0	0	0	3	1	1
5	0	0	0	0	0	2	0	1	1	0	0	1	1	2	3	2
4	1	0	0	0	1	3	0	1	1	1	0	1	1	3	3	2
2	1	0	0	0	0	4	0	0	1	0	0	0	0	2	1	1
3	1	0	0	0	1	1	0	0	1	0	0	1	1	2	2	2
4	0	0	0	0	1	3	1	1	2	0	0	0	1	4	3	2
3	1	0	0	0	0	3	1	1	1	0	0	1	1	3	2	2
4	1	0	0	0	1	4	0	0	1	1	0	1	1	1	3	2
5	1	0	0	0	1	3	1	1	1	1	0	1	1	2	3	2
2	1	0	0	0	0	3	1	0	2	0	0	0	1	2	1	1
2	1	0	0	0	0	3	1	1	2	0	0	1	1	2	1	1
5	1	0	0	0	1	2	0	1	1	1	1	1	1	2	3	2
6	1	0	0	0	0	2	1	1	1	0	0	1	1	2	3	2
3	0	0	0	0	1	3	1	1	2	1	1	1	1	3	2	2
3	0	0	0	0	1	2	1	1	2	1	0	1	1	2	2	2
5	1	0	0	0	1	3	1	0	1	0	0	0	0	2	3	2
2	0	0	0	0	0	3	1	0	2	0	0	1	1	2	1	1
2	1	0	0	0	0	1	1	1	2	0	0	1	1	2	1	1
2	0	0	0	0	0	2	1	1	1	0	0	0	1	3	1	1
3	1	0	0	0	1	4	1	1	2	1	0	0	1	2	2	2
3	1	0	0	0	0	2	1	1	1	0	0	1	1	2	2	2
6	1	0	0	0	1	4	1	1	1	1	0	1	1	4	3	2
4	0	0	0	0	1	3	0	1	2	1	0	0	1	2	3	2
2	1	0	0	0	0	4	1	0	1	0	0	0	0	2	1	1
5	0	0	0	0	1	2	1	1	2	1	0	1	1	3	3	2
4	1	0	0	0	0	4	1	1	2	0	1	0	1	3	3	2
2	1	0	0	0	1	4	1	1	2	1	1	0	0	2	1	1
2	1	0	0	0	0	2	1	1	2	0	0	0	1	4	1	1
3	1	0	0	0	0	1	1	1	2	0	0	0	1	4	2	2
2	1	0	0	0	1	2	1	1	2	1	1	1	1	3	1	1
2	0	0	0	0	1	1	1	1	3	1	1	0	1	3	1	1
3	1	0	0	0	0	4	1	0	2	0	0	0	1	2	2	2
2	1	0	0	0	0	4	1	0	1	0	0	0	0	2	1	1
6	0	0	0	0	0	1	1	1	2	0	0	1	1	3	3	2
2	0	0	0	0	0	3	1	1	2	0	0	1	1	3	1	1
2	0	1	1	2	1	4	1	1	2	0	1	1	1	3	1	1
4	1	0	0	0	0	3	1	1	1	0	0	1	1	2	3	2
3	0	0	0	0	0	4	1	1	2	0	0	1	1	4	2	2
5	0	0	0	0	0	3	1	1	2	0	0	1	1	3	3	2
3	0	0	0	0	1	3	1	1	1	1	1	1	1	3	2	2
2	0	1	1	2	1	4	1	1	2	1	1	0	1	2	1	1
2	0	0	0	0	0	4	1	1	2	0	0	1	0	2	1	1
2	0	0	0	0	0	4	1	1	2	0	0	0	1	5	1	1
2	0	1	2	2	1	4	1	1	2	0	0	0	1	5	1	1
4	0	1	1	2	1	4	1	1	2	0	1	1	1	4	3	2
2	0	1	2	2	1	4	1	1	2	1	1	1	1	5	1	1
2	0	0	0	0	0	3	1	1	1	0	0	1	1	4	1	1
2	0	0	0	0	0	3	0	1	2	0	0	1	1	1	1	1
2	0	0	0	0	0	3	1	1	2	0	0	0	1	1	1	1
3	1	0	0	0	0	3	0	1	2	0	0	0	0	1	2	2
2	0	0	0	0	0	2	0	1	1	0	0	1	1	2	1	1
2	1	0	0	0	0	4	0	0	1	0	0	0	0	1	1	1
2	0	0	0	0	1	3	1	1	2	1	0	1	1	3	1	1
4	1	0	0	0	1	2	1	1	2	0	0	0	1	4	3	2
2	1	1	1	2	0	2	0	1	1	0	0	0	1	2	1	1
2	0	1	1	1	0	2	0	1	1	0	0	0	1	3	1	1
4	0	0	0	0	1	2	0	1	3	1	1	1	0	3	3	2
2	1	0	0	0	0	3	1	1	2	0	0	0	1	2	1	1
2	1	0	0	0	0	3	0	1	1	0	0	0	1	1	1	1
4	1	0	0	0	0	2	0	1	1	0	0	1	1	2	3	2
5	1	0	0	0	0	4	1	0	1	0	0	0	1	2	3	2
2	1	0	0	0	0	3	1	1	1	0	0	1	1	1	1	1
2	0	0	0	0	0	3	0	1	1	0	0	1	1	2	1	1
2	0	0	0	0	1	2	0	1	2	1	1	1	1	2	1	1
3	1	1	1	2	0	2	0	1	2	0	0	1	1	2	2	2
3	0	0	0	0	0	3	1	1	2	0	1	1	1	3	2	2
3	0	0	0	0	1	4	1	1	2	1	0	1	1	3	2	2
2	0	0	0	0	1	4	1	1	2	0	0	1	1	2	1	1
4	0	0	0	0	0	4	1	0	1	0	0	1	1	3	3	2
3	1	0	0	0	0	4	1	1	1	0	0	0	1	4	2	2
4	0	1	1	2	1	1	1	1	2	1	1	1	1	4	3	2
2	1	0	0	0	0	1	1	1	2	0	0	1	1	4	1	1
2	0	1	2	2	1	3	1	1	2	1	1	1	1	5	1	1
3	0	1	1	2	0	3	1	1	1	1	1	0	1	4	2	2
2	0	0	0	0	0	2	1	0	1	0	0	1	1	3	1	1
2	0	0	0	0	0	2	1	0	2	0	0	1	1	4	1	1
2	1	0	0	0	0	2	1	1	2	0	0	1	1	3	1	1
5	1	0	0	0	0	4	0	0	1	0	0	1	0	2	3	2
2	1	0	0	0	0	3	0	1	2	0	0	0	1	2	1	1
2	1	0	0	0	0	2	0	0	1	0	0	1	1	1	1	1
2	0	0	0	0	0	3	1	1	2	1	0	1	1	4	1	1
2	0	0	0	0	0	2	1	1	2	0	0	1	1	4	1	1
2	0	0	0	0	0	4	0	0	1	1	0	0	1	2	1	1
2	1	0	0	0	0	2	0	0	1	1	0	0	1	2	1	1
2	1	0	0	0	1	3	0	1	2	1	0	0	1	3	1	1
2	1	0	0	0	0	3	1	1	2	0	0	1	1	4	1	1
2	0	0	0	0	0	3	0	1	2	1	0	1	1	3	1	1
2	1	0	0	0	0	1	0	1	2	1	0	1	1	3	1	1
2	1	0	0	0	1	1	0	1	2	1	1	0	1	4	1	1
2	0	0	0	0	0	2	1	0	1	0	0	1	1	4	1	1
3	1	0	0	0	1	2	0	0	1	1	0	0	1	2	2	2
3	0	1	1	2	0	2	1	1	1	0	0	1	1	3	2	2
3	1	0	0	0	1	3	1	1	3	1	1	1	1	4	2	2
2	0	0	0	0	1	4	1	1	2	1	1	0	1	2	1	1
3	1	0	0	0	0	2	1	1	1	0	0	1	0	2	2	2
2	1	0	0	0	0	4	1	0	1	0	0	0	1	2	1	1
2	0	0	0	0	0	3	0	1	2	1	1	1	1	3	1	1
2	0	0	0	0	1	3	0	1	1	0	0	1	1	2	1	1
2	0	0	0	0	0	2	0	1	2	0	0	0	1	2	1	1
2	1	0	0	0	0	2	0	1	2	0	0	1	1	3	1	1
3	0	0	0	0	1	4	1	1	1	0	1	1	1	3	2	2
2	0	0	0	0	0	2	0	1	2	0	0	0	1	3	1	1
2	0	0	0	0	1	3	0	1	2	1	0	0	1	2	1	1
2	0	0	0	0	0	2	1	1	2	0	0	1	1	5	1	1
2	1	0	0	0	0	3	1	0	1	1	0	1	0	2	1	1
4	0	0	0	0	0	3	0	1	1	0	0	0	1	2	3	2
4	0	0	0	0	1	2	1	1	2	0	1	1	1	5	3	2
2	0	0	0	0	1	2	1	1	2	1	1	1	1	5	1	1
2	1	0	0	0	0	2	1	1	2	0	0	0	1	4	1	1
4	1	1	2	2	1	4	1	1	1	1	1	0	1	4	3	2
2	0	1	1	2	0	3	0	1	1	0	0	1	1	4	1	1
2	0	0	0	0	1	2	0	1	2	1	0	0	1	4	1	1
2	1	0	0	0	0	2	0	1	1	0	0	1	1	1	1	1
4	1	0	0	0	0	3	1	1	1	0	1	1	1	2	3	2
3	1	0	0	0	0	3	1	1	2	0	0	0	1	1	2	2
4	0	1	1	2	0	2	1	1	3	0	0	1	1	3	3	2
2	1	0	0	0	0	2	0	1	2	0	0	1	1	3	1	1
4	0	0	0	0	1	2	0	1	2	0	1	1	1	2	3	2
2	0	0	0	0	1	1	0	1	2	0	1	1	1	4	1	1
3	1	1	1	2	1	1	1	1	1	1	0	1	1	5	2	2
3	0	1	2	2	1	2	1	1	2	1	1	1	1	4	2	2
2	1	0	0	0	0	1	0	1	2	1	1	1	1	2	1	1
5	1	0	0	0	1	2	0	1	1	1	1	1	1	2	3	2
2	1	0	0	0	1	3	0	1	3	0	0	1	1	1	1	1
3	1	0	0	0	0	2	0	0	1	0	0	0	1	2	2	2
2	1	0	0	0	1	2	1	1	1	0	1	0	1	3	1	1
2	0	0	0	0	1	2	0	1	2	1	1	0	1	2	1	1
2	1	0	0	0	1	3	0	1	2	0	0	0	1	4	1	1
3	1	0	0	0	0	3	0	1	2	0	0	0	1	2	2	2
2	1	0	0	0	0	3	0	1	2	0	0	1	1	1	1	1
2	0	0	0	0	1	4	0	1	1	1	0	0	1	3	1	1
2	1	0	0	0	0	3	0	1	1	0	0	1	1	1	1	1
2	0	0	0	0	0	4	0	1	2	0	0	0	0	4	1	1
2	1	0	0	0	1	4	0	1	3	1	0	0	1	3	1	1
2	1	0	0	0	0	3	0	1	1	0	0	0	1	1	1	1
2	1	0	0	0	1	2	0	1	1	1	1	0	1	4	1	1
2	0	0	0	0	0	2	0	1	2	0	0	0	1	2	1	1
3	0	0	0	0	1	3	0	1	2	1	1	0	1	2	2	2
2	0	0	0	0	0	3	0	1	2	0	0	1	1	4	1	1
2	1	0	0	0	0	3	0	0	1	0	0	1	1	2	1	1
2	0	0	0	0	0	3	0	1	1	0	0	0	1	1	1	1
2	1	0	0	0	0	4	0	1	1	0	0	0	0	2	1	1
3	0	1	1	1	0	2	0	1	1	0	0	1	1	3	2	2
2	0	1	1	2	0	2	0	1	2	0	0	1	1	3	1	1
2	1	1	1	2	0	2	0	0	2	0	1	1	1	2	1	1
4	1	0	0	0	1	2	0	1	3	0	1	0	1	1	3	2
2	1	0	0	0	1	1	0	1	1	1	1	1	1	2	1	1
2	1	1	2	2	1	2	1	1	2	0	1	1	1	5	1	1
2	1	0	0	0	1	4	1	1	2	1	0	0	1	4	1	1
2	1	0	0	0	0	2	0	1	2	0	1	1	1	2	1	1
4	1	0	0	0	1	2	0	1	1	1	0	1	1	2	3	2
3	1	0	0	0	0	2	0	1	1	0	1	0	1	2	2	2
2	1	0	0	0	1	3	0	1	2	0	0	0	1	2	1	1
2	1	1	2	2	1	1	0	1	2	1	1	1	1	3	1	1
2	1	0	0	0	0	2	0	1	1	1	0	1	1	2	1	1
3	1	1	1	1	1	2	0	1	2	0	1	1	1	2	2	2
3	1	0	0	0	1	3	0	1	1	1	1	1	1	2	2	2
3	1	0	0	0	0	3	0	1	1	1	0	0	0	1	2	2
2	0	0	0	0	1	3	0	1	2	1	0	0	1	3	1	1
3	1	0	0	0	1	3	0	1	2	0	1	1	1	3	2	2
6	1	0	0	0	1	1	0	1	3	1	1	0	1	2	3	2
5	1	0	0	0	0	3	0	0	1	0	0	0	1	2	3	2
2	1	0	0	0	0	3	0	1	1	0	0	0	1	2	1	1
3	1	0	0	0	1	4	0	1	2	0	0	0	1	2	2	2
3	1	0	0	0	0	3	0	1	2	0	0	1	1	1	2	2
2	0	0	0	0	1	3	1	1	2	1	0	1	1	2	1	1
2	0	0	0	0	1	3	0	1	2	1	1	1	1	3	1	1
3	1	0	0	0	0	3	0	1	1	0	0	0	1	1	2	2
4	0	0	0	0	1	3	0	1	2	1	0	0	0	4	3	2
2	1	0	0	0	0	2	1	1	2	1	1	1	1	2	1	1
2	1	0	0	0	0	3	0	1	1	0	0	1	1	4	1	1
2	1	0	0	0	0	4	0	0	1	0	0	1	1	2	1	1
2	0	0	0	0	1	3	0	1	2	1	1	1	1	2	1	1
2	1	0	0	0	0	3	0	1	1	0	1	1	1	2	1	1
3	1	0	0	0	0	3	0	1	2	0	1	1	1	2	2	2
5	1	1	1	2	0	2	0	1	1	0	1	1	1	2	3	2
2	0	0	0	0	0	3	0	1	1	1	0	1	1	2	1	1
2	1	0	0	0	1	2	0	1	1	1	1	1	1	2	1	1
2	1	0	0	0	0	2	0	1	2	1	0	1	1	2	1	1
2	1	0	0	0	0	2	0	1	2	0	0	1	1	2	1	1
2	1	0	0	0	1	3	0	1	1	1	1	1	1	4	1	1
2	0	0	0	0	0	3	0	1	2	0	0	1	1	2	1	1
2	0	0	0	0	1	1	0	1	2	0	0	0	1	2	1	1
4	1	0	0	0	0	4	1	1	2	0	0	0	1	1	3	2
3	0	0	0	0	1	1	0	1	3	1	1	0	1	2	2	2
2	1	0	0	0	0	2	0	1	1	0	0	1	1	3	1	1
5	1	0	0	0	0	2	0	1	2	0	0	1	1	2	3	2
2	0	1	1	2	1	2	0	1	2	1	1	1	1	3	1	1
2	0	0	0	0	1	2	0	1	2	1	0	1	1	4	1	1
2	1	0	0	0	1	3	0	1	2	1	1	1	1	2	1	1
2	0	1	1	2	1	2	0	1	2	1	1	1	1	2	1	1
2	1	0	0	0	1	3	0	0	1	0	0	0	1	2	1	1
3	0	0	0	0	1	2	1	1	2	1	0	1	1	3	2	2
2	1	0	0	0	0	2	0	1	1	0	0	1	1	3	1	1
3	1	0	0	0	0	3	0	0	3	0	0	0	1	1	2	2
2	1	0	0	0	1	2	0	1	2	1	1	1	1	2	1	1
3	0	0	0	0	0	3	0	0	3	1	0	0	1	2	2	2
7	0	0	0	0	1	4	0	1	1	1	0	1	1	3	3	2
3	0	0	0	0	1	3	0	1	2	1	1	0	1	2	2	2
5	0	0	0	0	0	3	0	1	1	0	0	0	1	1	3	2
2	1	0	0	0	1	2	0	1	2	0	1	1	1	2	1	1
4	1	0	0	0	1	2	0	1	1	1	1	1	1	3	3	2
3	1	0	0	0	1	4	0	1	2	1	0	0	1	2	2	2
5	1	0	0	0	1	1	0	1	1	1	1	1	1	4	3	2
2	1	1	1	1	1	2	0	1	2	1	1	1	1	2	1	1
3	0	1	1	2	1	1	0	1	2	1	0	0	1	4	2	2
2	0	0	0	0	1	3	0	1	3	1	1	1	1	2	1	1
4	0	0	0	0	0	3	0	1	1	0	0	1	1	2	3	2
2	0	0	0	0	1	2	1	1	2	1	1	0	1	5	1	1
2	0	0	0	0	1	2	0	1	2	0	0	0	0	3	1	1
3	0	1	1	2	0	2	0	1	2	0	1	1	1	4	2	2
3	0	0	0	0	0	4	0	0	2	0	0	1	1	2	2	2
3	0	0	0	0	0	2	1	0	1	0	1	1	1	4	2	2
2	1	0	0	0	1	3	0	0	2	1	1	1	1	2	1	1
2	0	0	0	0	1	3	0	1	1	0	0	0	1	1	1	1
3	1	0	0	0	0	2	1	1	1	1	0	1	1	2	2	2
2	1	0	0	0	0	2	1	1	1	0	0	0	1	4	1	1
3	1	0	0	0	0	3	1	1	1	0	0	0	0	1	2	2
3	0	1	1	2	1	4	0	1	2	1	1	1	1	4	2	2
8	0	1	1	2	0	3	0	1	2	0	0	1	1	2	3	2
3	0	0	0	0	0	2	1	1	2	0	0	1	1	4	2	2
3	0	0	0	0	0	3	1	0	1	0	0	1	0	2	2	2
3	1	0	0	0	0	2	1	1	2	1	0	1	1	2	2	2
2	1	0	0	0	0	3	0	1	1	1	1	1	1	3	1	1
2	1	0	0	0	1	2	1	1	2	1	0	0	1	3	1	1
2	1	0	0	0	1	1	1	1	1	1	1	1	1	3	1	1
3	0	0	0	0	1	2	0	1	2	1	0	0	1	2	2	2
2	0	0	0	0	0	4	0	1	2	0	0	1	1	2	1	1
2	0	0	0	0	0	3	0	1	2	0	0	0	1	1	1	1
2	1	0	0	0	0	3	0	1	1	0	0	0	1	2	1	1
3	0	0	0	0	0	2	0	1	3	0	0	0	1	1	2	2
2	0	0	0	0	0	3	0	1	2	0	0	0	1	1	1	1
3	0	0	0	0	1	3	1	1	2	1	0	0	1	2	2	2
2	0	0	0	0	0	4	1	0	1	0	0	1	1	3	1	1
2	0	0	0	0	0	4	1	1	1	0	0	0	1	3	1	1
3	0	0	0	0	0	3	1	1	1	0	1	1	1	1	2	2
3	0	1	1	2	0	1	1	1	2	0	0	0	1	3	2	2
4	1	0	0	0	1	3	0	1	1	1	0	1	1	2	3	2
2	0	0	0	0	0	4	0	1	2	0	0	0	0	1	1	1
2	1	0	0	0	0	3	0	1	1	0	0	1	1	1	1	1
3	1	0	0	0	1	3	0	1	1	1	1	0	1	3	2	2
2	1	0	0	0	0	3	0	1	2	0	0	0	1	2	1	1
2	0	0	0	0	1	2	0	1	2	1	0	0	1	2	1	1
2	0	0	0	0	1	3	0	1	2	1	1	1	1	4	1	1
2	1	0	0	0	1	4	1	1	3	0	0	0	1	2	1	1
2	1	1	1	2	0	2	1	1	1	0	0	1	1	4	1	1
2	0	1	1	2	1	2	1	1	2	1	1	1	1	4	1	1
2	0	0	0	0	1	1	1	1	2	0	1	1	1	3	1	1
3	0	1	2	2	0	1	1	1	2	0	1	1	1	5	2	2
2	0	1	2	2	1	1	1	1	2	1	1	1	1	5	1	1
2	0	1	1	2	0	1	1	1	1	0	0	1	1	3	1	1
2	0	0	0	0	1	4	0	1	1	1	0	0	0	3	1	1
3	0	0	0	0	0	1	0	1	2	0	0	0	1	2	2	2
6	0	0	0	0	1	3	1	1	1	1	1	0	1	2	3	2
2	1	0	0	0	1	3	0	1	1	1	0	0	1	3	1	1
2	0	0	0	0	1	2	0	1	2	1	0	1	0	3	1	1
2	1	0	0	0	0	4	0	1	1	0	0	0	1	2	1	1
3	1	1	1	2	1	2	0	1	1	1	1	0	1	3	2	2
2	0	1	2	2	1	3	1	1	1	1	0	1	1	3	1	1
6	1	0	0	0	1	2	0	1	1	0	1	0	1	4	3	2
4	0	1	1	2	1	4	1	1	2	0	0	1	1	5	3	2
3	0	0	0	0	0	3	1	1	1	0	0	1	1	2	2	2
2	0	1	1	1	0	2	0	1	1	0	0	1	1	2	1	1
2	1	0	0	0	0	4	0	0	1	0	0	0	1	3	1	1
2	0	0	0	0	1	2	1	1	2	1	0	1	1	2	1	1
2	0	0	0	0	0	3	0	1	1	0	0	1	1	1	1	1
3	0	0	0	0	0	3	1	1	1	0	0	1	1	2	2	2
3	0	0	0	0	1	4	0	0	2	0	0	1	0	2	2	2
2	0	0	0	0	1	3	0	0	2	1	1	0	1	3	1	1
3	1	0	0	0	0	2	0	1	2	0	0	1	1	2	2	2
2	1	0	0	0	1	3	0	1	2	1	0	0	1	2	1	1
2	1	0	0	0	0	2	0	1	1	0	0	1	1	1	1	1
2	0	1	1	2	0	2	0	1	2	0	0	1	1	3	1	1
2	0	0	0	0	0	1	0	0	2	0	0	0	1	2	1	1
2	1	0	0	0	0	3	0	1	2	0	0	0	1	1	1	1
2	0	0	0	0	1	2	0	1	2	0	1	1	1	4	1	1
2	1	0	0	0	0	3	0	1	1	0	0	0	0	1	1	1
3	0	0	0	0	0	3	0	1	3	0	0	0	1	2	2	2
2	0	0	0	0	1	4	0	1	2	0	1	1	1	2	1	1
2	1	0	0	0	0	4	0	1	1	0	0	1	1	2	1	1
3	1	0	0	0	1	4	0	0	1	1	0	1	0	1	2	2
2	0	0	0	0	1	2	0	1	2	0	0	1	1	2	1	1
2	1	1	1	2	0	1	0	1	2	0	0	0	1	1	1	1
2	1	0	0	0	1	2	0	1	2	1	1	1	0	1	1	1
3	1	0	0	0	1	2	0	1	2	1	0	1	1	2	2	2
2	0	1	2	2	1	3	0	0	2	0	1	1	1	2	1	1
4	0	0	0	0	1	4	0	0	3	1	0	1	1	2	3	2
3	0	0	0	0	0	3	0	1	2	0	0	1	1	1	2	2
4	0	0	0	0	0	4	0	0	2	0	0	1	1	1	3	2
2	0	0	0	0	0	1	0	1	2	0	0	1	1	3	1	1
2	0	0	0	0	0	4	0	1	2	0	0	0	1	3	1	1
2	0	0	0	0	0	3	0	0	2	0	0	1	1	2	1	1
2	0	1	2	2	1	3	0	1	1	1	1	0	1	5	1	1
5	1	0	0	0	0	4	0	1	2	0	0	1	1	1	3	2
2	0	0	0	0	1	2	0	1	2	1	1	0	1	3	1	1
2	0	0	0	0	0	2	0	0	2	0	0	0	1	2	1	1
4	1	0	0	0	1	2	1	1	2	1	1	0	1	3	3	2
2	0	0	0	0	0	2	1	1	1	0	0	1	1	3	1	1
2	1	0	0	0	1	2	0	1	2	0	0	1	1	3	1	1
2	0	0	0	0	0	1	0	1	3	0	0	1	1	2	1	1
5	0	0	0	0	0	3	0	1	1	0	0	0	1	1	3	2
2	0	0	0	0	1	3	0	1	1	1	1	1	1	4	1	1
2	0	0	0	0	0	3	0	1	2	0	0	1	1	1	1	1
2	0	1	1	2	1	3	0	1	3	0	0	0	1	4	1	1
3	1	0	0	0	0	4	0	0	1	1	0	1	1	1	2	2
2	1	0	0	0	1	3	0	1	2	1	1	0	1	2	1	1
6	0	0	0	0	1	4	0	0	2	1	1	1	1	1	3	2
2	0	0	0	0	1	2	1	1	2	1	1	0	1	2	1	1
2	0	0	0	0	1	2	0	1	2	1	1	0	0	2	1	1
2	0	0	0	0	0	4	0	1	2	0	0	0	1	2	1	1
2	1	0	0	0	1	2	0	1	2	1	0	0	1	3	1	1
2	1	0	0	0	0	4	0	1	1	0	0	1	1	1	1	1
2	1	0	0	0	1	4	0	1	3	0	1	0	1	2	1	1
2	1	0	0	0	1	2	0	1	1	1	1	1	1	4	1	1
4	1	0	0	0	0	3	0	1	2	0	1	0	1	2	3	2
4	1	0	0	0	0	2	0	1	1	0	0	1	1	1	3	2
6	1	0	0	0	0	3	0	1	2	1	1	0	1	2	3	2
2	1	0	0	0	0	3	0	1	1	0	0	1	1	2	1	1
2	1	0	0	0	0	2	1	1	1	0	0	0	1	1	1	1
2	1	0	0	0	0	3	1	1	1	0	0	1	1	2	1	1
3	0	0	0	0	0	3	0	1	2	0	0	0	1	1	2	2
3	1	0	0	0	1	4	1	1	3	1	0	1	1	2	2	2
2	1	0	0	0	0	2	1	1	1	0	0	0	1	4	1	1
3	1	0	0	0	0	2	0	1	2	0	0	0	1	3	2	2
2	1	0	0	0	0	4	0	1	2	0	0	1	1	1	1	1
3	0	0	0	0	1	4	0	1	2	1	1	1	1	2	2	2
2	0	0	0	0	0	2	0	1	3	0	0	1	1	3	1	1
2	1	0	0	0	1	3	0	0	1	1	1	0	1	2	1	1
2	1	0	0	0	1	2	0	1	3	0	0	1	1	4	1	1
2	1	0	0	0	0	2	0	1	1	0	1	1	1	3	1	1
4	1	0	0	0	0	4	0	1	1	0	0	1	1	2	3	2
4	1	0	0	0	1	4	0	1	1	1	0	0	0	3	3	2
2	0	0	0	0	1	3	1	1	1	0	0	0	1	3	1	1
5	0	0	0	0	1	3	0	1	1	1	0	0	1	2	3	2
4	0	1	2	2	0	2	1	0	2	1	0	1	1	4	3	2
3	0	0	0	0	1	2	0	1	1	1	1	1	1	3	2	2
2	0	0	0	0	0	1	0	1	1	0	0	0	1	3	1	1
3	0	1	1	2	0	2	1	1	2	0	0	0	1	4	2	2
2	0	0	0	0	1	4	1	1	3	1	0	1	1	2	1	1
4	0	1	1	2	0	3	1	1	1	0	0	0	1	4	3	2
2	1	0	0	0	0	4	0	1	1	0	0	0	1	1	1	1
2	0	0	0	0	0	3	0	1	1	0	0	0	1	1	1	1
3	0	0	0	0	0	4	0	0	3	0	0	0	1	1	2	2
2	1	0	0	0	0	4	0	1	1	0	1	0	1	3	1	1
2	0	0	0	0	0	3	1	1	1	0	0	1	1	1	1	1
3	1	1	1	2	0	1	0	1	1	0	0	0	1	2	2	2
3	1	0	0	0	1	3	1	1	1	1	0	1	1	4	2	2
2	0	0	0	0	1	3	0	1	2	1	1	1	1	3	1	1
2	1	0	0	0	0	4	0	1	1	0	0	0	1	1	1	1
2	1	0	0	0	0	2	0	1	1	0	0	1	1	2	1	1
3	1	0	0	0	0	4	1	0	2	0	0	0	1	1	2	2
3	0	1	1	2	1	2	0	1	2	1	0	1	1	2	2	2
3	0	0	0	0	1	2	1	1	2	1	0	0	1	4	2	2
3	1	1	1	2	0	2	1	1	2	0	0	0	1	3	2	2
2	0	0	0	0	1	2	0	1	2	1	1	1	1	3	1	1
2	1	0	0	0	0	3	0	0	2	0	0	0	1	1	1	1
2	1	0	0	0	1	2	0	1	1	1	1	0	1	2	1	1
3	1	0	0	0	0	2	0	0	1	0	0	0	1	1	2	2
2	0	0	0	0	1	3	0	1	3	1	0	0	1	4	1	1
3	1	0	0	0	0	3	0	1	1	0	0	1	1	1	2	2
2	1	0	0	0	1	3	0	1	1	1	0	1	1	1	1	1
2	1	1	1	2	0	3	1	0	2	0	0	1	1	4	1	1
3	1	0	0	0	1	2	0	1	2	1	1	1	1	2	2	2
3	1	0	0	0	1	4	0	1	2	1	0	0	1	1	2	2
3	0	0	0	0	1	3	0	1	3	1	0	1	1	1	2	2
3	1	0	0	0	0	2	0	1	2	0	0	1	1	1	2	2
2	1	0	0	0	1	4	0	0	2	1	1	0	1	2	1	1
3	0	0	0	0	1	4	0	0	2	1	1	0	1	3	2	2
2	1	0	0	0	0	2	0	0	1	0	0	0	1	2	1	1
2	1	0	0	0	0	2	0	0	2	0	0	0	1	3	1	1
4	0	0	0	0	0	4	1	1	3	0	0	0	1	1	3	2
2	1	0	0	0	0	2	0	0	2	0	1	1	1	2	1	1
2	0	0	0	0	0	3	0	1	1	0	0	1	0	1	1	1
2	0	0	0	0	1	3	0	1	3	1	1	0	1	4	1	1
3	0	0	0	0	1	2	1	1	2	0	0	0	1	2	2	2
4	1	0	0	0	1	3	0	1	1	1	0	1	0	1	3	2
2	0	0	0	0	0	1	1	1	2	0	0	0	1	2	1	1
2	0	0	0	0	1	4	0	1	3	1	1	0	1	1	1	1
2	0	0	0	0	1	2	0	1	2	1	1	0	1	3	1	1
2	1	0	0	0	0	1	0	1	2	0	0	0	1	2	1	1
2	1	0	0	0	0	4	0	0	1	0	1	1	1	1	1	1
2	0	0	0	0	1	4	0	1	2	1	0	0	0	1	1	1
3	1	0	0	0	1	3	0	1	3	1	1	1	1	3	2	2
7	1	0	0	0	1	4	0	1	1	1	0	0	1	1	3	2
3	1	0	0	0	0	3	0	0	1	0	0	0	1	1	2	2
2	0	0	0	0	0	2	0	0	1	0	1	0	1	1	1	1
2	1	0	0	0	1	3	0	1	2	0	0	1	1	2	1	1
3	1	0	0	0	0	3	0	1	3	0	0	0	1	1	2	2
2	1	0	0	0	0	4	0	0	2	0	0	0	0	1	1	1
3	1	0	0	0	1	3	0	1	1	1	1	0	1	4	2	2
3	1	0	0	0	1	4	0	1	3	1	0	1	0	2	2	2
3	0	0	0	0	0	2	0	1	2	0	0	0	1	2	2	2
2	1	0	0	0	0	1	0	1	2	0	0	0	1	1	1	1
2	1	0	0	0	1	2	0	1	1	1	0	0	1	2	1	1
2	1	0	0	0	0	3	0	1	1	0	0	0	1	1	1	1
3	0	0	0	0	1	3	0	1	2	0	1	0	1	2	2	2
2	0	0	0	0	1	2	1	1	2	1	0	0	1	3	1	1
2	0	0	0	0	0	2	0	1	2	0	0	1	1	2	1	1
3	1	0	0	0	1	2	0	1	1	1	1	1	1	2	2	2
2	0	1	1	2	0	1	1	1	2	0	0	0	1	2	1	1
3	1	1	1	2	1	2	0	1	1	1	0	1	1	2	2	2
2	0	0	0	0	1	1	0	1	1	1	0	1	1	2	1	1
2	0	0	0	0	1	1	0	1	2	1	1	1	1	3	1	1
2	0	1	1	2	1	2	0	1	2	1	0	1	1	5	1	1
2	1	0	0	0	0	2	0	1	2	0	0	0	1	2	1	1
3	0	0	0	0	0	2	0	1	1	0	0	1	1	1	2	2
4	1	0	0	0	0	4	0	0	2	0	1	1	1	2	3	2
2	1	0	0	0	0	4	0	0	1	0	0	0	0	1	1	1
2	1	0	0	0	0	3	0	0	1	0	0	0	1	1	1	1
2	1	0	0	0	0	2	0	1	2	0	1	0	1	1	1	1
4	1	0	0	0	0	3	0	1	2	0	0	0	0	1	3	2
2	1	0	0	0	1	4	0	1	2	1	1	1	1	2	1	1
3	1	0	0	0	0	3	0	1	3	0	0	0	1	1	2	2
2	0	0	0	0	0	2	0	1	2	0	0	0	1	1	1	1
2	0	0	0	0	1	4	0	1	2	1	1	1	1	2	1	1
3	1	0	0	0	0	2	0	1	2	0	0	1	1	1	2	2
2	0	0	0	0	0	2	1	1	2	0	0	1	1	4	1	1
2	0	0	0	0	1	4	0	1	1	1	1	1	1	2	1	1
3	1	0	0	0	1	4	0	1	2	0	0	0	1	2	2	2
2	0	0	0	0	1	2	0	1	2	0	0	0	1	3	1	1
4	0	0	0	0	0	2	0	1	3	1	0	1	1	1	3	2
4	0	1	1	2	0	4	0	0	1	0	0	1	0	2	3	2
2	0	0	0	0	1	2	0	1	2	1	1	0	1	2	1	1
2	1	0	0	0	0	3	0	1	1	0	0	0	1	1	1	1
2	1	0	0	0	0	2	0	1	2	0	0	0	1	2	1	1
2	1	0	0	0	0	3	0	0	2	0	0	1	1	2	1	1
2	1	0	0	0	0	4	0	0	1	0	0	1	1	1	1	1
2	1	0	0	0	0	3	0	1	2	1	0	1	1	2	1	1
2	1	0	0	0	0	1	0	1	1	0	0	0	1	2	1	1
3	0	0	0	0	1	4	0	1	2	0	1	1	1	4	2	2
3	0	0	0	0	0	2	1	0	1	0	0	0	1	3	2	2
2	1	1	1	2	0	4	1	1	2	0	0	0	0	2	1	1
2	0	0	0	0	1	3	0	0	2	0	0	1	1	3	1	1
2	0	0	0	0	0	2	0	1	2	0	0	0	1	3	1	1
2	1	0	0	0	0	4	0	1	1	0	0	0	0	2	1	1
4	0	0	0	0	1	3	0	1	2	0	0	0	1	2	3	2
2	1	0	0	0	1	2	0	1	2	1	1	1	1	2	1	1
4	1	1	2	2	0	2	0	1	1	1	1	0	1	3	3	2
2	0	0	0	0	1	3	0	1	1	1	1	1	0	2	1	1
2	0	0	0	0	1	2	0	1	2	1	1	1	1	3	1	1
2	0	0	0	0	1	2	0	1	2	1	1	1	1	2	1	1
2	0	1	2	2	1	1	0	1	2	0	1	0	1	3	1	1
2	1	0	0	0	0	3	1	1	1	0	0	0	0	3	1	1
3	1	0	0	0	1	3	0	1	1	0	1	0	0	2	2	2
2	1	1	2	2	1	3	0	1	2	0	1	1	1	4	1	1
2	0	0	0	0	0	4	1	1	2	0	0	0	1	4	1	1
3	0	0	0	0	0	3	1	0	2	1	0	1	1	2	2	2
3	1	0	0	0	0	3	1	0	1	0	0	0	1	3	2	2
2	0	0	0	0	0	3	1	1	1	0	0	0	1	4	1	1
3	1	0	0	0	1	2	1	0	2	1	1	1	1	3	2	2
3	0	0	0	0	0	1	0	1	2	0	0	0	1	4	2	2
2	0	0	0	0	1	1	1	0	2	0	1	1	1	4	1	1
6	1	0	0	0	1	1	1	0	2	1	1	0	1	4	3	2
2	0	0	0	0	1	2	0	1	2	1	1	1	1	2	1	1
2	0	0	0	0	0	2	1	1	2	1	0	1	1	2	1	1
3	1	0	0	0	0	3	0	1	2	0	0	1	1	4	2	2
3	1	0	0	0	0	3	0	1	1	0	0	1	1	2	2	2
2	0	0	0	0	0	2	1	1	2	0	0	1	1	3	1	1
5	0	0	0	0	0	3	0	1	2	1	0	0	1	2	3	2
3	0	1	1	2	1	2	0	0	2	1	1	0	1	3	2	2
2	0	0	0	0	1	2	1	1	2	0	0	1	1	3	1	1
4	1	1	1	2	1	3	1	1	1	1	1	0	1	2	3	2
4	0	0	0	0	0	3	0	1	1	0	0	1	1	3	3	2
3	0	0	0	0	1	3	0	1	1	0	1	0	1	3	2	2
2	1	0	0	0	0	3	1	1	2	0	0	1	1	3	1	1
4	0	1	1	2	0	2	1	0	1	0	0	1	1	4	3	2
2	0	1	1	2	1	3	1	1	2	1	1	1	1	4	1	1
2	1	0	0	0	1	3	1	1	3	1	1	0	1	3	1	1
4	0	0	0	0	1	3	1	1	2	1	1	1	1	2	3	2
5	1	1	1	2	0	2	1	1	2	0	0	1	1	3	3	2
3	0	0	0	0	1	4	1	1	2	1	0	0	0	3	2	2
2	0	0	0	0	1	3	1	1	2	1	0	0	1	3	1	1
2	0	1	2	2	1	2	1	1	2	0	1	0	1	4	1	1
2	0	0	0	0	0	3	1	1	2	1	1	1	1	2	1	1
2	0	0	0	0	1	3	1	1	2	1	1	1	1	2	1	1
2	0	0	0	0	0	3	1	1	1	0	0	1	1	4	1	1
3	1	1	2	2	0	2	1	1	2	0	1	0	1	5	2	2
3	0	1	1	2	0	3	1	0	2	0	1	1	1	3	2	2
2	0	1	1	2	1	2	1	1	1	0	1	0	1	4	1	1
2	0	1	1	2	1	2	1	1	2	1	0	1	1	3	1	1
3	1	0	0	0	0	4	0	1	1	0	0	0	1	2	2	2
2	0	0	0	0	1	3	1	1	1	0	1	0	1	3	1	1
5	1	0	0	0	0	3	0	1	1	0	0	0	0	3	3	2
2	1	1	2	2	1	3	0	1	1	1	1	1	1	3	1	1
2	0	0	0	0	1	3	0	1	2	1	0	0	1	3	1	1
3	1	0	0	0	0	4	1	0	2	0	0	0	1	2	2	2
2	0	0	0	0	0	3	1	0	2	1	0	1	1	3	1	1
3	1	1	2	2	1	4	1	1	1	1	0	1	1	5	2	2
7	1	1	1	2	1	2	1	1	1	0	0	1	1	4	3	2
2	0	1	2	2	0	1	1	0	2	1	1	0	1	4	1	1
3	0	1	1	2	1	4	1	1	2	1	1	1	1	5	2	2
2	0	0	0	0	1	4	1	0	2	0	0	0	1	4	1	1
7	1	0	0	0	0	2	1	0	1	0	0	1	1	3	3	2
2	0	0	0	0	1	3	0	1	2	1	0	1	1	2	1	1
4	0	0	0	0	1	3	0	1	1	1	1	1	1	2	3	2
2	0	1	1	2	0	1	0	1	1	0	0	1	1	3	1	1
4	1	1	1	2	0	2	1	1	2	0	1	1	1	2	3	2
3	0	0	0	0	1	2	0	1	2	0	1	1	1	2	2	2
3	0	0	0	0	1	1	0	1	2	0	1	0	1	3	2	2
2	0	0	0	0	1	1	0	1	2	1	0	1	1	3	1	1
2	0	0	0	0	0	3	1	1	1	0	0	0	1	2	1	1
2	0	0	0	0	0	2	0	1	2	0	0	1	1	1	1	1
2	0	0	0	0	0	1	0	1	3	0	0	0	1	2	1	1
3	0	1	1	2	1	3	0	1	2	1	0	1	1	4	2	2
3	1	0	0	0	0	2	0	1	2	0	0	1	1	3	2	2
2	1	0	0	0	1	2	0	1	1	1	1	1	1	3	1	1
2	0	0	0	0	0	2	0	0	1	0	0	0	1	1	1	1
2	0	0	0	0	0	3	0	1	2	0	0	1	1	2	1	1
2	1	0	0	0	0	3	0	1	2	0	0	0	1	1	1	1
2	0	0	0	0	0	2	0	1	2	0	0	0	1	2	1	1
4	1	0	0	0	1	2	0	1	3	1	0	1	1	3	3	2
2	1	0	0	0	0	2	0	1	2	0	0	0	1	2	1	1
2	0	0	0	0	0	4	0	1	2	0	0	0	1	2	1	1
2	0	0	0	0	0	4	0	1	1	0	0	1	1	2	1	1
3	0	0	0	0	0	3	0	1	1	0	0	0	1	4	2	2
2	1	0	0	0	0	4	0	0	1	0	1	0	1	2	1	1
2	0	0	0	0	0	3	0	1	2	0	0	1	1	2	1	1
2	1	0	0	0	0	3	0	0	2	0	0	1	1	2	1	1
2	1	0	0	0	0	2	0	1	3	0	0	1	1	2	1	1
4	1	0	0	0	1	2	0	1	2	1	0	1	1	2	3	2
5	0	0	0	0	1	4	0	1	2	1	1	1	1	4	3	2
2	0	1	1	2	0	1	0	0	2	0	0	1	1	1	1	1
3	0	1	1	2	1	1	1	1	2	0	0	0	1	4	2	2
2	0	1	1	2	1	2	0	1	2	1	1	1	1	4	1	1
2	0	1	1	2	1	1	1	1	2	1	1	1	1	4	1	1
2	1	1	1	2	1	3	0	1	2	1	0	1	1	2	1	1
2	0	1	2	2	0	2	1	1	2	0	0	1	1	3	1	1
4	1	0	0	0	0	3	0	0	2	0	0	0	1	1	3	2
2	1	0	0	0	1	3	0	1	2	1	1	1	1	2	1	1
3	0	0	0	0	1	3	0	1	2	1	0	0	1	3	2	2
2	1	0	0	0	1	1	0	1	2	0	0	1	1	3	1	1
3	1	0	0	0	1	2	0	1	1	1	0	1	1	2	2	2
2	1	0	0	0	1	3	0	1	2	1	1	0	1	2	1	1
4	1	0	0	0	0	4	0	1	1	0	0	1	1	1	3	2
2	0	0	0	0	1	2	0	1	3	0	0	0	1	3	1	1
2	1	0	0	0	0	1	0	1	1	0	0	1	1	1	1	1
2	1	0	0	0	0	3	0	0	1	1	0	0	1	2	1	1
2	1	0	0	0	0	2	0	1	1	0	0	1	1	2	1	1
2	1	0	0	0	1	3	0	1	3	0	0	0	1	3	1	1
3	0	0	0	0	1	3	0	1	2	1	0	0	1	1	2	2
3	1	1	1	2	1	2	0	1	2	1	0	1	1	2	2	2
2	0	0	0	0	1	3	0	1	2	1	1	1	0	4	1	1
2	1	0	0	0	1	2	0	0	1	0	0	1	1	2	1	1
3	1	1	1	2	0	2	0	1	2	0	0	1	1	1	2	2
3	1	0	0	0	0	3	0	1	1	0	0	0	1	3	2	2
2	0	0	0	0	1	2	0	1	1	0	0	1	1	2	1	1
4	1	0	0	0	0	3	0	0	1	0	0	1	1	1	3	2
2	0	1	1	2	1	1	0	1	2	1	1	1	1	3	1	1
4	0	1	1	2	0	1	0	1	1	1	0	1	1	1	3	2
2	1	0	0	0	0	4	0	1	2	0	0	1	1	1	1	1
2	1	0	0	0	0	4	0	1	3	1	0	1	1	1	1	1
2	0	0	0	0	0	2	0	1	1	0	0	1	1	3	1	1
2	0	0	0	0	0	4	0	0	2	1	0	1	0	1	1	1
3	1	0	0	0	0	2	0	1	2	0	0	1	1	2	2	2
2	0	0	0	0	1	3	0	1	2	1	0	0	1	3	1	1
2	1	0	0	0	1	4	0	1	1	1	1	1	1	2	1	1
5	1	0	0	0	1	4	0	1	3	0	0	0	1	2	3	2
2	1	0	0	0	0	4	0	1	2	0	0	1	1	1	1	1
2	1	0	0	0	1	2	0	1	2	1	0	0	1	2	1	1
2	0	0	0	0	0	3	0	1	2	0	0	1	1	1	1	1
2	0	0	0	0	1	2	0	1	1	1	1	1	1	3	1	1
2	0	0	0	0	1	1	0	1	2	1	1	1	1	3	1	1
2	1	0	0	0	1	2	0	1	1	1	0	0	1	2	1	1
3	1	0	0	0	1	4	0	1	3	1	0	0	1	3	2	2
2	0	1	2	2	1	1	0	1	2	0	0	1	1	4	1	1
2	0	0	0	0	1	1	0	1	1	1	0	0	1	2	1	1
2	0	0	0	0	1	4	0	1	1	1	1	0	0	2	1	1
3	0	1	1	2	1	2	0	1	2	1	0	0	1	4	2	2
2	0	0	0	0	0	3	0	1	2	0	0	0	1	3	1	1
2	1	0	0	0	1	1	0	1	1	1	1	1	1	2	1	1
2	0	0	0	0	0	1	0	1	2	0	0	0	1	3	1	1
3	0	0	0	0	1	3	1	1	1	1	1	0	1	2	2	2
2	0	0	0	0	0	3	0	1	2	0	0	1	1	2	1	1
2	1	0	0	0	0	3	0	1	2	0	0	0	1	3	1	1
2	1	0	0	0	0	4	0	1	1	0	0	0	1	2	1	1
2	0	0	0	0	0	2	0	1	2	0	0	0	1	3	1	1
2	0	0	0	0	1	3	0	1	2	1	0	0	1	3	1	1
2	0	0	0	0	1	3	0	1	1	1	1	1	1	2	1	1
2	1	0	0	0	0	2	0	1	1	0	0	1	1	2	1	1
2	0	0	0	0	1	1	0	1	2	0	1	1	1	3	1	1
4	1	0	0	0	1	4	0	0	3	1	1	0	1	2	3	2
4	1	0	0	0	0	4	0	0	1	0	1	1	0	2	3	2
2	0	1	1	1	1	3	0	1	2	1	1	1	1	3	1	1
2	1	0	0	0	1	4	0	1	2	1	1	1	1	2	1	1
2	0	0	0	0	1	3	0	1	2	1	1	0	1	2	1	1
2	1	0	0	0	1	3	0	1	2	0	0	1	1	2	1	1
3	0	0	0	0	0	3	1	1	1	0	0	0	1	2	2	2
5	1	1	1	2	0	4	0	0	2	0	1	0	1	3	3	2
2	0	1	1	2	0	3	1	1	2	0	1	1	0	2	1	1
2	0	1	2	2	1	3	1	1	1	0	1	0	1	2	1	1
2	1	0	0	0	1	3	1	1	2	1	0	0	0	3	1	1
2	1	0	0	0	0	1	1	1	2	0	0	1	1	2	1	1
4	0	0	0	0	0	3	0	1	2	0	0	0	1	3	3	2
7	0	0	0	0	1	4	1	1	1	0	0	0	1	2	3	2
2	0	0	0	0	0	4	1	0	2	1	0	1	1	4	1	1
5	0	0	0	0	0	2	1	0	2	0	1	1	1	3	3	2
3	0	0	0	0	0	3	1	1	1	0	0	1	1	5	2	2
4	0	1	1	2	0	3	1	0	2	0	1	1	1	4	3	2
5	1	0	0	0	0	3	0	1	1	1	0	1	1	1	3	2
2	0	0	0	0	1	3	0	1	2	0	0	1	1	3	1	1
2	1	0	0	0	0	3	0	1	2	0	0	1	1	1	1	1
2	1	0	0	0	0	4	0	1	1	0	0	0	0	2	1	1
2	1	0	0	0	1	4	0	1	3	0	1	0	1	2	1	1
4	1	0	0	0	0	2	0	1	2	0	0	0	1	1	3	2
2	0	0	0	0	0	4	0	0	2	1	0	1	1	3	1	1
2	0	0	0	0	0	2	0	0	1	1	0	0	1	3	1	1
2	0	0	0	0	0	2	0	1	1	0	0	0	0	2	1	1
2	0	0	0	0	0	1	0	1	2	0	1	0	1	2	1	1
2	0	1	1	2	0	1	1	1	2	1	0	1	1	3	1	1
2	0	1	2	2	0	3	1	1	1	0	0	1	1	3	1	1
2	1	1	2	2	1	1	1	1	2	0	0	1	1	5	1	1
3	1	0	0	0	1	3	1	1	1	1	0	0	1	3	2	2
4	1	0	0	0	0	3	1	1	1	0	0	1	0	3	3	2
2	1	0	0	0	1	3	0	1	1	1	1	0	1	2	1	1
3	0	0	0	0	0	4	0	1	1	0	0	0	1	2	2	2
2	0	0	0	0	0	4	0	1	2	0	0	1	1	2	1	1
2	1	0	0	0	0	2	0	1	1	1	0	1	1	2	1	1
2	1	0	0	0	0	3	0	1	1	0	0	0	1	2	1	1
2	0	0	0	0	1	2	0	1	2	1	1	1	1	2	1	1
2	1	0	0	0	1	4	1	1	1	0	1	1	0	2	1	1
2	0	1	2	2	0	2	1	1	2	0	1	1	1	3	1	1
3	0	1	2	2	1	3	1	1	2	1	1	1	1	3	2	2
4	1	0	0	0	1	3	1	1	2	1	0	0	1	5	3	2
2	0	0	0	0	0	3	1	1	2	0	0	0	1	2	1	1
2	0	0	0	0	1	2	0	1	2	1	1	0	1	2	1	1
4	0	0	0	0	0	2	0	0	3	0	0	0	0	1	3	2
3	0	0	0	0	0	2	0	1	2	0	0	0	1	2	2	2
2	0	0	0	0	1	4	0	1	3	1	1	1	1	3	1	1
3	0	0	0	0	0	2	0	1	3	0	0	1	1	2	2	2
2	0	0	0	0	1	2	0	1	2	1	1	1	1	2	1	1
3	1	0	0	0	0	3	0	1	1	0	0	1	1	2	2	2
3	0	0	0	0	0	2	0	1	1	0	0	0	1	2	2	2
2	0	0	0	0	0	4	0	1	2	0	0	1	1	3	1	1
2	0	0	0	0	1	4	0	1	1	1	0	1	1	4	1	1
4	1	1	1	1	0	3	0	1	2	0	0	1	1	1	3	2
3	1	0	0	0	1	2	0	1	1	1	0	0	1	2	2	2
2	0	0	0	0	0	1	0	1	2	0	0	1	1	3	1	1
6	1	0	0	0	1	2	0	1	2	1	1	0	1	3	3	2
3	1	0	0	0	0	1	0	1	1	1	1	1	1	2	2	2
2	0	0	0	0	0	3	0	1	1	0	0	0	1	2	1	1
4	1	0	0	0	1	3	0	1	1	1	0	0	1	2	3	2
2	1	0	0	0	0	3	0	1	1	0	0	1	1	1	1	1
2	1	0	0	0	0	3	0	1	1	0	0	1	1	1	1	1
2	0	0	0	0	1	3	0	1	2	1	1	0	1	2	1	1
5	1	0	0	0	1	2	0	1	1	1	1	0	1	2	3	2
3	1	0	0	0	1	2	0	1	1	1	1	0	1	2	2	2
5	0	0	0	0	1	2	0	1	2	0	1	1	1	3	3	2
2	0	0	0	0	1	3	0	1	2	0	0	1	1	4	1	1
2	0	1	1	1	0	1	0	1	2	0	0	0	1	3	1	1
2	0	1	1	2	1	1	0	1	2	1	0	1	1	3	1	1
2	1	1	1	2	0	2	0	1	1	0	0	1	1	2	1	1
2	0	0	0	0	1	2	0	1	1	1	1	0	1	2	1	1
3	1	0	0	0	0	4	0	0	2	0	0	0	1	3	2	2
3	0	0	0	0	1	2	0	1	2	1	0	0	1	2	2	2
2	1	0	0	0	0	2	0	1	2	1	0	1	1	2	1	1
2	1	1	1	2	0	2	0	1	1	0	0	1	1	2	1	1
5	0	1	1	1	1	2	0	1	2	1	1	1	1	3	3	2
2	1	0	0	0	0	4	0	0	1	0	0	0	1	4	1	1
2	0	0	0	0	1	4	1	0	1	1	0	1	1	4	1	1
2	1	0	0	0	0	4	1	1	1	0	0	0	0	2	1	1
2	1	0	0	0	0	4	1	0	1	0	0	0	1	3	1	1
3	0	0	0	0	1	3	1	1	2	1	1	0	1	4	2	2
2	1	0	0	0	0	3	1	1	2	0	0	0	1	3	1	1
3	0	1	1	2	0	3	1	1	2	0	0	1	1	4	2	2
3	1	0	0	0	0	2	0	1	1	0	0	1	1	3	2	2
3	0	0	0	0	0	2	1	0	1	0	0	1	1	3	2	2
2	1	1	1	2	0	2	0	1	1	0	0	0	1	3	1	1
2	1	0	0	0	1	2	0	0	1	1	0	0	1	2	1	1
3	1	0	0	0	1	2	0	1	1	1	0	0	1	3	2	2
2	1	0	0	0	0	2	0	1	1	0	0	1	0	2	1	1
2	1	0	0	0	0	2	0	1	1	0	0	1	1	2	1	1
2	0	0	0	0	1	3	0	1	2	1	0	0	1	3	1	1
3	1	0	0	0	0	1	0	1	1	0	0	0	1	2	2	2
2	0	0	0	0	1	4	0	0	2	1	0	0	1	3	1	1
2	1	0	0	0	0	4	0	1	3	0	0	1	1	2	1	1
2	0	0	0	0	0	2	0	1	2	0	0	1	1	4	1	1
3	1	0	0	0	0	4	0	1	2	0	0	0	1	1	2	2
2	1	0	0	0	0	2	0	1	2	0	0	0	0	1	1	1
2	0	0	0	0	0	2	1	1	1	0	0	1	1	2	1	1
2	1	0	0	0	0	3	0	0	2	0	0	0	1	1	1	1
2	1	0	0	0	1	3	0	1	2	1	0	1	1	3	1	1
4	1	0	0	0	1	3	0	1	1	1	0	0	1	2	3	2
2	0	0	0	0	0	3	0	1	1	1	0	0	0	1	1	1
2	0	0	0	0	1	3	0	1	2	1	0	0	0	2	1	1
2	1	0	0	0	0	3	0	1	1	0	0	0	1	1	1	1
3	1	0	0	0	1	3	0	1	1	1	0	0	1	3	2	2
2	0	0	0	0	1	4	0	1	3	1	1	0	1	3	1	1
2	0	0	0	0	1	3	0	0	1	1	1	0	1	2	1	1
4	1	0	0	0	1	3	0	0	2	1	0	0	1	4	3	2
3	1	0	0	0	1	4	0	1	2	1	0	0	0	2	2	2
3	1	0	0	0	1	1	0	1	1	1	0	1	1	3	2	2
2	1	0	0	0	1	2	0	1	2	1	1	0	1	2	1	1
5	1	0	0	0	1	3	1	1	1	1	0	0	1	3	3	2
3	0	0	0	0	0	3	1	1	2	0	0	1	1	1	2	2
3	1	0	0	0	1	2	1	1	1	1	1	1	1	4	2	2
2	1	1	1	2	0	2	1	1	1	0	0	1	1	4	1	1
3	0	1	1	2	0	2	1	1	1	0	1	1	1	4	2	2
2	1	0	0	0	1	1	1	1	1	1	1	1	1	3	1	1
3	0	1	1	2	1	3	1	1	2	0	1	1	1	4	2	2
3	0	0	0	0	0	4	1	1	2	0	0	0	1	3	2	2
2	0	0	0	0	1	2	1	1	2	1	1	1	1	4	1	1
2	0	0	0	0	0	4	1	1	2	0	0	1	1	4	1	1
2	0	1	2	2	1	3	1	1	1	1	0	1	1	3	1	1
2	0	1	1	2	1	2	1	1	2	1	1	0	1	5	1	1
3	0	1	1	2	1	1	1	1	2	1	0	1	1	4	2	2
4	0	1	1	2	1	1	1	1	2	1	1	1	1	5	3	2
2	0	0	0	0	1	2	0	1	2	1	0	1	1	3	1	1
5	0	0	0	0	0	3	0	1	2	0	0	1	0	3	3	2
6	0	0	0	0	1	3	0	1	2	1	0	1	1	2	3	2
6	0	0	0	0	1	2	0	1	2	0	1	1	1	3	3	2
2	0	0	0	0	1	2	0	1	2	1	1	1	1	3	1	1
2	1	0	0	0	0	2	0	1	1	0	0	1	1	2	1	1
3	0	0	0	0	1	3	0	1	2	1	0	0	0	2	2	2
2	0	0	0	0	0	3	0	1	1	0	0	0	1	2	1	1
3	0	0	0	0	1	3	0	0	2	1	1	0	1	4	2	2
3	1	0	0	0	1	2	0	1	2	1	0	1	1	4	2	2
2	1	0	0	0	0	4	0	0	1	0	0	1	1	3	1	1
2	1	0	0	0	0	4	0	1	1	0	0	0	1	2	1	1
2	0	0	0	0	0	1	0	1	2	0	0	1	1	3	1	1
2	1	0	0	0	1	3	0	1	2	1	0	1	1	2	1	1
3	1	0	0	0	0	3	0	1	2	0	0	1	1	2	2	2
2	1	0	0	0	0	1	0	1	2	0	0	0	1	2	1	1
2	0	0	0	0	1	2	0	1	2	1	0	1	1	2	1	1
2	1	0	0	0	0	2	0	1	1	0	0	1	1	2	1	1
2	1	0	0	0	1	3	0	1	2	1	0	1	1	2	1	1
2	0	0	0	0	0	2	0	1	2	0	0	1	1	3	1	1
2	1	0	0	0	0	2	0	1	2	0	0	0	1	2	1	1
2	0	0	0	0	0	2	0	1	2	0	0	1	1	3	1	1
3	0	0	0	0	1	3	0	1	2	0	0	1	1	1	2	2
2	1	0	0	0	0	2	0	1	2	0	0	1	0	2	1	1
3	1	0	0	0	1	3	0	1	2	1	0	0	1	2	2	2
2	1	0	0	0	1	4	0	1	1	1	0	1	0	2	1	1
3	1	0	0	0	0	3	0	1	1	0	0	1	1	2	2	2
2	0	0	0	0	1	3	0	1	1	1	1	1	1	4	1	1
4	1	0	0	0	0	3	0	0	1	1	0	1	0	2	3	2
3	0	0	0	0	1	2	0	1	1	1	1	1	1	2	2	2
4	1	1	1	2	0	2	1	1	2	1	0	0	1	2	3	2
2	0	1	1	2	0	2	1	0	1	0	1	1	1	3	1	1
3	1	0	0	0	0	2	0	1	2	0	0	1	1	2	2	2
2	1	1	1	2	0	2	0	1	1	0	1	1	1	3	1	1
4	1	0	0	0	0	3	0	1	1	0	0	1	1	1	3	2
3	0	0	0	0	1	4	0	1	2	1	1	1	1	2	2	2
2	1	1	1	2	1	1	1	1	2	1	1	0	1	3	1	1
2	1	0	0	0	0	3	0	1	2	1	0	1	1	2	1	1
2	0	0	0	0	1	3	0	1	2	0	1	0	1	2	1	1
2	0	0	0	0	1	3	0	1	2	1	1	0	1	2	1	1
2	0	0	0	0	1	4	0	1	2	1	0	1	1	3	1	1
2	0	1	1	2	0	1	0	1	2	0	1	0	1	4	1	1
2	0	0	0	0	1	1	0	1	2	0	0	1	1	2	1	1
2	0	0	0	0	1	2	0	1	2	1	1	1	1	2	1	1
5	1	1	1	2	0	2	0	1	2	0	0	0	1	2	3	2
2	1	0	0	0	1	1	0	1	1	0	0	1	0	2	1	1
5	0	1	2	2	1	4	1	0	2	1	0	1	1	4	3	2
2	1	0	0	0	0	3	1	1	1	0	1	1	1	3	1	1
2	0	1	1	2	0	2	1	0	1	0	0	1	1	4	1	1
2	0	0	0	0	0	4	0	0	2	0	1	0	1	2	1	1
2	0	0	0	0	0	4	0	1	1	0	1	0	1	2	1	1
2	1	0	0	0	0	2	0	1	1	0	1	1	1	4	1	1
2	0	0	0	0	0	4	0	0	2	0	1	0	1	1	1	1
4	0	0	0	0	0	4	0	1	1	0	0	1	0	2	3	2
2	1	0	0	0	0	2	0	0	1	0	0	0	1	2	1	1
4	0	0	0	0	1	3	0	1	3	0	1	0	1	2	3	2
2	0	1	1	2	1	3	0	1	1	1	1	1	1	2	1	1
3	1	0	0	0	0	3	0	1	3	1	1	0	1	2	2	2
2	0	0	0	0	0	2	0	1	2	0	0	0	1	2	1	1
2	1	0	0	0	1	2	0	1	2	1	1	0	1	2	1	1
2	1	0	0	0	1	3	0	1	1	1	1	1	1	2	1	1
2	0	0	0	0	0	2	0	1	2	0	0	1	1	2	1	1
2	1	0	0	0	1	4	0	0	3	1	1	0	1	2	1	1
2	1	0	0	0	0	2	0	0	1	0	0	0	1	2	1	1
2	1	0	0	0	1	3	0	1	1	1	0	0	0	2	1	1
2	0	0	0	0	0	3	0	1	1	0	0	0	1	2	1	1
3	1	0	0	0	0	4	0	0	1	1	0	0	0	1	2	2
2	0	1	2	2	0	2	1	1	2	0	0	1	1	4	1	1
2	0	1	2	2	0	4	1	0	1	0	0	1	1	4	1	1
3	0	0	0	0	1	3	1	1	2	1	1	1	0	4	2	2
3	0	1	2	2	0	3	1	1	1	0	1	1	1	5	2	2
2	0	1	1	2	0	3	1	1	2	0	1	1	1	3	1	1
3	0	1	2	2	1	4	1	1	2	1	1	1	1	2	2	2
2	0	1	2	2	0	4	1	0	1	0	1	1	1	5	1	1
4	1	1	1	2	1	3	1	1	2	1	0	1	1	5	3	2
2	0	1	1	2	1	3	1	1	2	1	1	1	1	3	1	1
2	0	0	0	0	1	3	0	1	3	1	1	1	1	3	1	1
2	1	0	0	0	0	2	0	0	1	0	0	1	1	3	1	1
2	0	0	0	0	1	4	0	1	2	1	0	0	1	2	1	1
2	0	0	0	0	1	3	1	1	1	1	0	0	1	3	1	1
2	0	0	0	0	1	4	0	1	2	0	1	1	0	3	1	1
2	1	1	1	2	1	2	0	1	1	0	1	1	1	3	1	1
3	0	1	1	1	1	2	0	1	1	1	1	0	1	2	2	2
2	0	0	0	0	0	3	0	1	3	0	0	0	1	1	1	1
3	1	0	0	0	0	3	1	1	2	0	0	0	1	1	2	2
2	0	0	0	0	1	3	0	1	2	1	1	1	1	2	1	1
4	1	1	1	2	1	2	0	1	1	1	0	1	1	3	3	2
2	1	0	0	0	0	2	0	1	1	0	0	0	1	2	1	1
2	0	0	0	0	1	4	0	1	3	1	1	1	1	3	1	1
2	0	1	2	2	1	4	0	1	2	1	0	0	0	3	1	1
3	1	0	0	0	0	4	0	0	3	0	0	1	1	2	2	2
2	1	0	0	0	0	3	0	1	1	0	1	1	1	3	1	1
2	0	0	0	0	1	3	0	1	2	1	0	1	1	3	1	1
5	1	0	0	0	0	3	0	1	1	0	0	0	1	2	3	2
3	0	0	0	0	1	4	0	1	2	1	0	0	1	1	2	2
2	0	1	1	2	1	3	0	1	2	1	0	0	1	2	1	1
2	0	0	0	0	1	3	1	1	2	1	1	0	1	2	1	1
2	0	0	0	0	1	3	0	1	2	1	0	0	1	2	1	1
3	0	0	0	0	0	3	0	1	1	0	0	1	1	2	2	2
2	1	0	0	0	1	3	0	1	2	0	0	0	1	2	1	1
2	0	0	0	0	1	3	0	1	1	1	1	0	1	2	1	1
2	1	0	0	0	1	4	0	0	2	1	0	0	0	2	1	1
2	0	0	0	0	1	4	0	1	2	1	0	1	1	2	1	1
2	0	0	0	0	0	3	1	0	2	0	1	1	1	2	1	1
2	1	1	2	2	1	4	1	1	2	0	1	1	1	4	1	1
2	0	1	2	2	0	4	1	1	2	0	0	0	1	3	1	1
2	0	0	0	0	0	2	0	1	1	0	0	0	1	2	1	1
2	1	0	0	0	1	2	0	1	2	1	1	0	1	2	1	1
2	1	0	0	0	1	2	0	1	1	1	0	0	0	2	1	1
2	1	0	0	0	1	3	0	0	2	1	0	1	1	2	1	1
2	0	0	0	0	1	1	0	1	2	0	0	1	1	2	1	1
2	0	1	2	1	1	1	1	1	2	1	0	0	1	4	1	1
2	0	1	2	2	1	2	0	1	2	1	0	1	1	5	1	1
2	1	0	0	0	1	2	0	1	2	1	1	1	1	4	1	1
2	0	1	1	2	1	3	0	1	2	1	0	1	1	2	1	1
3	1	0	0	0	1	3	0	1	2	0	1	0	1	2	2	2
2	1	0	0	0	1	2	0	1	2	1	1	1	1	2	1	1
2	1	0	0	0	0	4	0	1	2	0	0	1	1	2	1	1
2	0	0	0	0	0	3	0	1	2	0	0	1	1	3	1	1
2	0	1	1	2	0	1	0	1	2	0	0	0	1	2	1	1
2	1	1	1	2	0	1	0	1	2	0	0	1	1	3	1	1
5	0	1	1	2	0	4	1	1	1	1	0	1	1	2	3	2
5	0	0	0	0	1	4	1	1	2	1	0	1	1	2	3	2
2	1	0	0	0	0	3	1	1	1	0	0	0	1	4	1	1
3	0	1	1	2	1	3	1	1	2	1	1	0	1	3	2	2
2	1	0	0	0	1	2	0	1	2	1	1	1	1	4	1	1
2	0	0	0	0	0	4	0	1	2	1	0	1	1	1	1	1
3	0	0	0	0	0	4	0	1	1	0	0	0	1	3	2	2
2	0	0	0	0	0	2	0	1	2	0	0	1	1	3	1	1
4	0	0	0	0	1	3	0	1	1	1	1	0	1	3	3	2
3	0	0	0	0	0	3	0	1	2	0	0	0	0	2	2	2
5	0	0	0	0	0	3	0	1	1	0	1	1	1	1	3	2
4	0	0	0	0	0	3	0	1	2	0	0	0	1	1	3	2
2	1	0	0	0	0	2	0	1	2	1	1	1	1	2	1	1
2	1	1	1	2	0	2	0	1	2	1	0	0	1	2	1	1
5	1	0	0	0	0	1	0	1	2	0	0	1	1	2	3	2
2	1	0	0	0	1	3	0	1	2	1	1	1	1	3	1	1
4	1	1	1	2	0	3	0	1	1	1	0	1	1	4	3	2
2	1	0	0	0	0	3	0	1	1	1	0	1	1	1	1	1
3	1	0	0	0	1	3	0	1	1	1	0	0	1	2	2	2
2	1	0	0	0	0	3	0	1	2	1	0	1	1	2	1	1
2	0	0	0	0	0	3	0	1	2	1	0	1	1	2	1	1
2	0	0	0	0	0	3	0	1	1	1	1	0	1	2	1	1
5	0	0	0	0	0	2	0	1	2	1	0	1	1	2	3	2
2	1	0	0	0	1	1	0	1	2	1	0	0	1	2	1	1
2	0	1	1	2	1	1	1	1	2	1	1	1	1	2	1	1
3	0	1	1	2	1	1	0	1	2	0	0	1	1	3	2	2
7	1	0	0	0	0	3	0	1	1	0	0	0	1	1	3	2
2	0	1	1	2	0	3	0	1	2	1	0	0	0	2	1	1
2	0	1	1	1	1	2	0	1	2	1	1	0	1	2	1	1
3	0	0	0	0	0	3	0	1	1	0	0	0	1	2	2	2
2	1	0	0	0	1	1	0	1	2	0	0	1	1	2	1	1
3	0	0	0	0	1	2	0	1	2	1	1	1	1	3	2	2
2	0	0	0	0	1	1	0	1	2	0	1	1	1	2	1	1
4	0	0	0	0	0	3	0	0	1	0	0	0	1	2	3	2
2	1	0	0	0	0	3	0	1	1	1	0	1	1	2	1	1
2	0	1	1	2	0	3	1	1	2	1	0	1	1	2	1	1
2	1	0	0	0	0	2	0	1	1	0	0	1	1	3	1	1
3	1	0	0	0	0	3	1	1	1	0	0	1	1	1	2	2
2	1	0	0	0	1	3	0	1	1	0	1	0	1	2	1	1
2	1	1	2	2	0	2	1	1	2	0	0	1	1	3	1	1
2	0	0	0	0	1	3	0	1	2	0	0	1	1	4	1	1
2	0	0	0	0	1	4	0	0	2	1	1	1	1	2	1	1
2	0	0	0	0	0	2	0	1	2	0	0	0	1	2	1	1
2	0	0	0	0	0	4	0	1	2	1	0	0	1	2	1	1
3	1	0	0	0	0	2	0	1	1	1	0	1	1	2	2	2
2	0	0	0	0	1	1	0	1	2	0	1	0	1	2	1	1
2	0	1	1	2	1	1	1	1	2	0	1	1	1	2	1	1
2	0	0	0	0	1	2	0	1	2	1	1	1	1	2	1	1
2	1	0	0	0	0	3	1	1	1	0	0	0	1	2	1	1
2	0	0	0	0	1	2	1	1	1	1	1	1	1	4	1	1
4	1	0	0	0	0	3	0	1	1	1	0	0	1	2	3	2
2	0	0	0	0	0	3	1	0	2	0	0	1	1	3	1	1
3	0	1	1	1	1	2	1	1	1	0	1	1	1	4	2	2
2	0	1	1	2	1	3	1	1	2	1	0	1	1	4	1	1
2	0	0	0	0	0	2	1	1	2	0	0	0	1	3	1	1
3	0	1	1	2	1	1	1	1	2	1	1	0	1	3	2	2
2	0	1	1	2	1	2	0	1	2	1	1	0	1	4	1	1
2	0	0	0	0	1	3	0	1	2	1	1	1	1	3	1	1
3	1	1	1	2	0	3	0	1	1	0	0	1	0	3	2	2
2	1	0	0	0	1	3	0	1	2	1	1	1	1	2	1	1
2	1	1	1	2	0	2	1	1	2	0	1	1	1	4	1	1
3	1	0	0	0	0	2	0	1	1	1	1	1	1	3	2	2
2	0	0	0	0	0	4	0	1	2	0	0	1	1	1	1	1
6	0	0	0	0	1	2	1	0	2	1	1	1	1	4	3	2
4	0	0	0	0	0	4	0	1	1	0	0	0	1	2	3	2
2	0	0	0	0	0	2	1	1	1	0	0	1	1	3	1	1
5	0	0	0	0	0	4	1	0	1	0	0	1	1	2	3	2
5	0	0	0	0	1	3	1	1	1	1	0	1	1	3	3	2
2	0	1	1	2	0	2	1	1	2	0	0	1	1	4	1	1
2	0	1	1	2	1	3	1	1	2	1	0	1	1	3	1	1
3	0	0	0	0	0	2	1	1	2	0	0	0	1	3	2	2
2	1	0	0	0	1	4	1	1	1	1	1	0	1	2	1	1
2	1	0	0	0	1	3	0	1	1	1	1	0	1	2	1	1
2	1	0	0	0	0	3	0	1	1	0	0	1	1	1	1	1
3	0	0	0	0	1	4	0	0	1	1	0	0	0	2	2	2
3	0	0	0	0	0	3	0	1	2	0	0	1	1	1	2	2
2	0	0	0	0	1	3	0	1	1	1	1	1	1	1	1	1
3	1	0	0	0	1	4	0	1	2	0	1	0	1	2	2	2
2	1	0	0	0	0	4	0	0	1	0	0	0	1	1	1	1
3	1	0	0	0	0	4	0	0	3	0	0	1	1	1	2	2
3	1	0	0	0	0	4	0	1	3	0	0	1	1	1	2	2
2	1	0	0	0	1	4	0	1	2	0	0	1	1	2	1	1
2	1	0	0	0	0	4	0	0	2	0	0	1	1	1	1	1
2	0	0	0	0	0	3	0	1	3	0	0	0	1	1	1	1
3	1	0	0	0	0	3	0	1	1	0	0	0	1	1	2	2
3	1	0	0	0	1	3	0	1	1	0	1	0	1	2	2	2
6	1	0	0	0	0	2	0	1	2	0	0	1	1	1	3	2
4	1	0	0	0	1	4	0	1	1	1	1	1	1	2	3	2
2	1	1	1	1	1	2	1	0	2	1	0	1	1	3	1	1
2	0	1	1	2	0	2	1	1	2	0	0	1	1	4	1	1
2	0	1	1	2	1	1	1	1	2	1	1	1	1	3	1	1
3	1	0	0	0	0	3	0	1	1	0	1	0	1	3	2	2
2	1	0	0	0	0	2	0	1	2	0	0	0	1	4	1	1
2	1	0	0	0	0	3	0	1	2	0	0	0	1	2	1	1
2	1	0	0	0	1	3	0	1	1	1	0	0	1	3	1	1
3	1	1	1	2	0	1	0	1	1	0	1	1	1	3	2	2
2	0	0	0	0	0	2	0	1	2	0	1	1	1	2	1	1
2	0	0	0	0	0	4	1	0	2	0	0	1	1	2	1	1
2	0	1	1	2	0	3	1	1	2	0	0	1	1	4	1	1
2	0	0	0	0	1	3	1	1	1	1	0	0	1	3	1	1
3	1	0	0	0	0	4	1	0	2	0	0	1	1	4	2	2
2	0	0	0	0	0	4	0	0	2	1	0	1	1	2	1	1
2	0	0	0	0	1	3	0	1	2	1	0	1	1	2	1	1
3	1	0	0	0	1	3	0	1	2	1	1	1	1	3	2	2
5	0	0	0	0	1	3	0	1	2	1	0	1	0	2	3	2
2	0	1	1	2	0	3	0	0	3	0	0	1	1	3	1	1
3	1	0	0	0	0	2	0	1	2	0	0	1	1	2	2	2
4	0	1	1	2	1	3	0	1	2	1	0	0	1	4	3	2
4	1	0	0	0	1	2	0	1	3	1	0	1	1	3	3	2
3	1	0	0	0	0	2	0	1	1	0	0	0	1	2	2	2
2	0	0	0	0	1	4	0	1	1	0	0	0	1	3	1	1
2	1	0	0	0	0	3	0	1	1	0	0	1	1	2	1	1
2	0	1	1	2	0	3	0	1	2	0	0	0	1	4	1	1
2	1	0	0	0	1	3	0	1	1	1	0	0	1	1	1	1
2	1	0	0	0	0	2	0	1	2	0	0	1	1	2	1	1
4	0	0	0	0	1	3	0	1	2	1	0	0	1	2	3	2
2	0	0	0	0	1	4	0	1	2	0	0	1	1	2	1	1
2	1	0	0	0	1	3	0	1	1	1	1	1	0	2	1	1
2	1	0	0	0	0	2	0	0	1	0	0	1	1	3	1	1
2	1	0	0	0	0	3	0	0	2	1	0	1	1	1	1	1
2	0	0	0	0	0	2	0	1	1	0	0	1	1	1	1	1
4	1	0	0	0	0	3	0	1	1	0	0	0	1	2	3	2
2	0	1	1	2	1	2	0	1	2	1	0	1	1	2	1	1
4	1	0	0	0	1	1	0	1	2	1	1	1	1	2	3	2
2	1	0	0	0	0	3	0	1	2	1	1	0	1	2	1	1
2	0	0	0	0	1	4	0	1	2	1	0	0	1	2	1	1
4	0	1	2	2	1	3	1	1	1	1	1	0	1	4	3	2
2	1	0	0	0	0	1	0	1	2	0	0	0	1	2	1	1
2	1	0	0	0	1	2	0	1	2	0	0	1	1	2	1	1
3	1	1	1	2	0	1	0	1	3	0	0	1	1	2	2	2
2	0	0	0	0	1	3	0	0	2	1	0	0	1	2	1	1
3	1	0	0	0	0	4	0	1	1	0	0	0	1	1	2	2
2	1	0	0	0	1	2	0	1	2	1	1	1	1	3	1	1
2	1	0	0	0	0	4	0	1	1	0	0	1	1	1	1	1
3	1	0	0	0	1	4	0	1	1	1	0	1	1	1	2	2
3	1	0	0	0	1	4	0	0	1	1	0	1	1	2	2	2
2	1	0	0	0	0	3	0	0	2	0	0	1	1	2	1	1
2	1	0	0	0	0	4	0	1	1	0	0	0	1	1	1	1
2	0	0	0	0	0	3	0	1	2	0	0	0	1	1	1	1
5	1	0	0	0	1	4	0	1	1	1	0	0	1	1	3	2
4	0	0	0	0	1	4	0	1	1	1	0	1	1	1	3	2
2	1	0	0	0	1	3	0	0	1	1	1	0	1	1	1	1
2	0	0	0	0	0	2	0	1	2	0	1	1	1	2	1	1
2	1	0	0	0	0	2	1	1	1	0	0	1	1	2	1	1
3	1	0	0	0	0	2	0	1	1	0	0	0	1	2	2	2
2	1	0	0	0	0	4	0	0	2	0	0	0	1	2	1	1
2	1	1	1	2	0	2	1	1	1	0	0	0	1	2	1	1
2	1	0	0	0	0	2	1	1	2	0	0	0	0	3	1	1
2	1	0	0	0	1	3	1	0	2	1	0	1	1	2	1	1
4	1	0	0	0	0	3	0	0	2	0	0	0	1	1	3	2
2	1	0	0	0	0	1	1	1	2	0	0	1	1	2	1	1
2	1	1	1	2	0	1	1	1	1	0	0	0	1	2	1	1
3	1	0	0	0	0	1	0	1	2	0	1	1	1	3	2	2
6	1	0	0	0	0	2	0	1	1	0	0	0	1	1	3	2
2	1	0	0	0	0	3	0	0	1	0	0	0	1	1	1	1
4	1	0	0	0	0	2	0	1	1	0	1	1	1	2	3	2
6	1	0	0	0	0	3	0	1	1	1	0	1	1	1	3	2
5	0	0	0	0	1	3	0	1	1	0	1	1	1	3	3	2
4	1	1	1	2	0	2	0	1	2	0	1	1	1	3	3	2
2	0	0	0	0	0	4	0	0	3	0	1	0	1	1	1	1
2	0	0	0	0	1	4	0	1	2	1	1	1	1	3	1	1
4	0	0	0	0	0	3	0	1	2	0	1	1	1	2	3	2
3	1	0	0	0	1	3	0	1	3	1	1	0	1	3	2	2
2	1	0	0	0	0	2	0	1	1	0	0	0	1	2	1	1
2	1	0	0	0	0	3	0	1	3	0	1	1	1	1	1	1
3	0	0	0	0	1	3	0	1	2	1	1	0	1	3	2	2
2	1	0	0	0	1	4	0	1	1	1	0	0	0	2	1	1
2	1	0	0	0	0	3	0	1	1	0	0	0	1	1	1	1
3	0	0	0	0	1	3	0	1	1	1	0	1	1	4	2	2
2	1	0	0	0	0	3	0	0	1	0	0	1	1	1	1	1
2	0	0	0	0	1	3	0	1	2	1	1	1	1	2	1	1
4	0	0	0	0	1	3	0	1	1	1	0	1	1	3	3	2
3	0	0	0	0	0	4	0	0	2	0	0	0	1	1	2	2
3	0	0	0	0	1	3	0	1	2	0	0	0	1	3	2	2
4	0	0	0	0	1	2	0	1	1	1	1	0	0	4	3	2
3	1	0	0	0	0	4	0	1	1	0	0	1	1	1	2	2
4	1	0	0	0	1	4	0	1	2	1	0	0	1	2	3	2
2	1	0	0	0	1	2	0	1	1	1	1	1	1	3	1	1
2	1	0	0	0	0	4	0	0	1	0	0	0	0	1	1	1
2	1	0	0	0	0	3	0	1	1	0	1	0	1	1	1	1
8	1	0	0	0	0	4	0	0	1	0	1	0	0	2	3	2
4	0	0	0	0	0	3	0	1	3	0	1	1	0	3	3	2
3	0	0	0	0	1	1	0	1	1	1	1	1	1	2	2	2
2	1	0	0	0	0	4	0	0	1	0	0	1	1	1	1	1
2	0	0	0	0	1	2	0	1	1	1	1	1	1	2	1	1
3	0	0	0	0	0	2	0	1	2	0	1	1	1	1	2	2
2	0	0	0	0	1	4	0	1	1	1	1	1	1	4	1	1
3	1	0	0	0	0	4	0	1	1	0	1	0	0	2	2	2
2	1	0	0	0	0	4	0	1	3	0	0	0	1	2	1	1
3	1	0	0	0	1	4	0	1	1	1	0	1	0	2	2	2
2	1	0	0	0	1	4	0	1	2	0	0	0	1	1	1	1
3	1	0	0	0	1	4	0	1	1	0	0	1	1	4	2	2
6	1	0	0	0	1	3	0	0	3	0	0	1	1	1	3	2
2	0	0	0	0	0	2	0	1	3	0	0	1	1	2	1	1
2	1	0	0	0	1	2	0	1	3	1	1	1	0	2	1	1
4	0	0	0	0	1	2	0	1	1	1	0	1	1	3	3	2
5	1	1	1	1	1	2	0	1	2	1	1	1	1	3	3	2
2	1	1	2	2	1	1	0	1	2	1	1	1	1	4	1	1
2	1	0	0	0	0	3	0	1	2	0	0	0	1	1	1	1
2	0	0	0	0	0	2	0	1	1	0	0	1	1	3	1	1
2	1	0	0	0	0	3	0	1	2	0	0	1	1	1	1	1
3	1	0	0	0	0	4	0	1	1	0	1	0	1	1	2	2
2	1	0	0	0	0	4	0	1	2	0	0	0	1	2	1	1
2	0	0	0	0	1	4	0	1	3	0	0	1	1	3	1	1
2	1	0	0	0	0	3	0	1	2	0	0	1	1	2	1	1
3	1	0	0	0	0	2	0	1	1	0	0	1	1	3	2	2
4	1	0	0	0	0	4	0	1	1	1	0	0	1	1	3	2
5	1	0	0	0	1	1	0	1	2	0	0	1	1	4	3	2
5	1	0	0	0	0	1	0	1	1	0	0	0	1	2	3	2
2	0	0	0	0	0	2	0	0	3	1	1	0	1	2	1	1
3	1	0	0	0	0	4	0	1	1	0	1	0	1	1	2	2
2	1	0	0	0	0	3	0	1	3	0	0	0	0	1	1	1
3	0	0	0	0	0	2	0	1	2	0	0	1	1	2	2	2
2	0	0	0	0	0	1	0	1	2	0	0	0	1	3	1	1
2	0	0	0	0	1	1	0	1	2	1	1	0	1	2	1	1
3	0	1	2	2	1	2	0	1	2	1	0	1	1	2	2	2
2	1	0	0	0	1	4	0	0	2	1	0	0	1	2	1	1
2	1	0	0	0	1	4	0	1	2	1	0	1	1	2	1	1
2	0	0	0	0	0	1	0	1	2	0	0	0	1	1	1	1
2	0	0	0	0	1	4	0	1	2	1	0	0	1	4	1	1
2	0	0	0	0	0	2	0	1	2	0	0	1	1	1	1	1
2	1	0	0	0	1	2	0	0	1	1	1	0	1	2	1	1
2	1	0	0	0	0	2	0	0	1	0	0	0	1	1	1	1
4	1	0	0	0	0	2	0	1	2	0	0	1	1	1	3	2
2	0	0	0	0	1	2	0	1	2	1	1	1	1	4	1	1
2	1	1	1	2	1	2	0	1	2	1	1	1	1	2	1	1
2	0	1	1	2	0	1	0	1	2	0	0	1	1	2	1	1
2	0	1	2	2	1	2	0	1	2	1	1	1	1	3	1	1
2	0	0	0	0	0	3	0	1	3	0	0	0	1	1	1	1
2	1	0	0	0	0	4	0	1	2	0	1	0	1	1	1	1
2	0	1	1	1	1	2	0	1	1	1	1	1	1	3	1	1
2	1	0	0	0	0	1	0	1	2	0	0	1	1	2	1	1
2	1	1	1	2	1	3	0	1	1	1	1	1	1	3	1	1
2	0	0	0	0	1	3	0	0	2	1	1	1	0	2	1	1
2	1	0	0	0	0	4	0	0	2	0	0	1	1	1	1	1
2	1	0	0	0	0	2	0	1	1	0	0	1	1	2	1	1
2	1	0	0	0	1	2	0	1	3	1	0	0	1	3	1	1
2	1	0	0	0	0	4	0	0	1	0	0	0	1	2	1	1
2	1	0	0	0	0	4	0	0	1	0	1	1	1	1	1	1
2	0	0	0	0	0	2	0	0	2	0	0	1	1	2	1	1
3	0	0	0	0	0	4	0	1	1	1	1	0	0	1	2	2
2	0	0	0	0	1	3	0	1	2	1	0	0	0	3	1	1
3	0	0	0	0	0	2	0	1	1	0	1	0	1	1	2	2
5	1	0	0	0	1	3	0	1	1	1	1	1	1	2	3	2
2	1	0	0	0	0	1	0	1	1	0	1	0	1	3	1	1
3	1	0	0	0	0	4	0	1	1	0	0	0	0	1	2	2
2	1	0	0	0	1	4	0	1	2	0	0	0	0	2	1	1
2	1	1	1	2	1	2	0	1	2	0	0	0	1	4	1	1
2	0	0	0	0	1	3	0	1	2	1	1	0	1	4	1	1
3	1	1	1	1	1	3	0	1	2	1	1	1	1	3	2	2
2	1	0	0	0	1	2	0	1	1	1	1	1	1	2	1	1
2	0	0	0	0	1	3	0	0	2	1	0	0	1	2	1	1
2	0	1	1	2	1	2	0	1	2	1	0	0	1	2	1	1
3	0	0	0	0	0	2	0	1	1	0	0	0	1	2	2	2
3	1	0	0	0	0	4	0	1	1	0	0	0	1	2	2	2
2	0	0	0	0	1	2	0	1	2	0	1	0	1	3	1	1
4	0	0	0	0	1	3	0	1	1	0	0	0	0	5	3	2
2	1	0	0	0	0	3	0	1	1	0	0	0	1	1	1	1
2	1	0	0	0	0	2	0	1	1	0	0	0	1	2	1	1
2	0	0	0	0	1	1	0	1	2	1	1	0	1	2	1	1
2	0	0	0	0	1	4	0	1	2	1	0	0	1	2	1	1
2	1	0	0	0	0	3	0	1	2	0	0	0	1	1	1	1
2	0	0	0	0	0	3	0	1	3	0	0	0	0	2	1	1
2	1	0	0	0	1	3	0	1	3	0	0	0	1	2	1	1
2	1	0	0	0	0	3	0	1	2	0	0	0	1	2	1	1
2	1	0	0	0	0	3	0	0	2	0	0	0	1	2	1	1
4	0	0	0	0	0	2	0	1	2	0	0	1	0	3	3	2
5	1	0	0	0	0	2	0	1	1	0	1	1	1	3	3	2
2	0	1	2	2	1	2	1	1	2	1	1	1	1	5	1	1
2	0	1	2	2	1	1	1	1	2	0	1	1	1	5	1	1
3	0	0	0	0	1	1	1	1	2	0	1	1	1	5	2	2
2	0	1	1	2	0	2	1	1	1	0	0	0	1	3	1	1
2	1	0	0	0	1	2	1	1	1	0	0	0	1	2	1	1
3	1	0	0	0	0	2	0	1	2	0	1	1	1	1	2	2
3	0	0	0	0	1	4	0	1	2	1	1	0	1	3	2	2
2	1	0	0	0	0	4	0	1	2	0	0	1	1	1	1	1
2	1	0	0	0	1	3	0	1	1	0	0	0	1	2	1	1
2	0	0	0	0	1	2	0	1	2	1	1	1	1	1	1	1
2	0	0	0	0	1	4	0	1	1	1	0	0	0	2	1	1
2	1	0	0	0	1	2	0	1	2	1	1	1	1	2	1	1
3	1	0	0	0	0	2	0	1	2	0	0	0	1	1	2	2
5	1	0	0	0	1	2	0	1	2	1	1	0	1	4	3	2
2	1	0	0	0	0	2	0	1	1	0	0	1	1	2	1	1
2	1	0	0	0	0	2	0	1	1	0	0	1	1	2	1	1
2	0	0	0	0	0	2	1	1	2	0	0	0	1	1	1	1
6	1	0	0	0	0	3	0	0	1	0	0	0	0	1	3	2
3	0	0	0	0	1	3	0	1	2	0	1	0	1	2	2	2
2	1	0	0	0	0	2	0	1	1	0	0	1	1	3	1	1
2	0	1	1	2	1	2	0	1	2	1	1	0	1	3	1	1
2	0	0	0	0	0	3	0	1	1	0	0	0	1	1	1	1
2	0	0	0	0	0	4	0	0	3	0	0	1	1	1	1	1
2	0	0	0	0	1	3	0	1	2	0	1	1	1	2	1	1
2	0	0	0	0	0	4	0	1	2	0	0	1	1	2	1	1
2	0	1	1	2	0	2	1	1	2	0	0	1	1	3	1	1
2	0	0	0	0	0	2	0	1	2	0	0	1	1	1	1	1
2	0	1	1	2	1	3	0	1	2	1	1	1	1	3	1	1
2	1	0	0	0	1	3	0	1	1	1	1	1	1	3	1	1
2	0	0	0	0	1	3	0	1	2	1	1	0	1	2	1	1
4	1	0	0	0	0	4	0	0	2	0	0	1	0	1	3	2
2	0	0	0	0	0	4	0	1	1	0	0	1	1	1	1	1
2	0	0	0	0	1	3	0	1	1	1	1	1	1	2	1	1
3	1	0	0	0	1	3	0	0	1	1	0	0	0	1	2	2
2	0	0	0	0	0	3	0	0	2	0	0	1	1	1	1	1
2	1	0	0	0	1	3	0	1	1	1	0	1	1	1	1	1
2	0	0	0	0	1	2	0	1	2	1	0	1	1	1	1	1
4	0	0	0	0	0	1	0	1	2	0	0	0	1	1	3	2
2	1	0	0	0	1	2	0	1	1	1	1	1	1	2	1	1
3	1	0	0	0	1	3	0	1	2	1	1	0	1	2	2	2
2	1	0	0	0	1	2	0	1	2	1	0	1	1	1	1	1
4	1	0	0	0	0	2	0	1	1	0	0	0	1	1	3	2
2	1	0	0	0	0	3	0	1	1	0	0	1	1	3	1	1
2	0	0	0	0	0	3	0	1	1	0	0	0	1	3	1	1
2	0	0	0	0	0	4	0	1	1	0	1	1	1	1	1	1
2	1	0	0	0	1	2	0	1	2	1	1	1	1	3	1	1
2	0	0	0	0	1	4	0	1	2	1	1	0	0	2	1	1
2	1	0	0	0	0	3	0	1	1	0	0	0	0	2	1	1
2	0	0	0	0	0	4	0	0	1	0	0	0	1	2	1	1
2	1	0	0	0	0	3	0	1	1	0	0	0	1	4	1	1
3	1	0	0	0	1	2	0	1	1	1	1	1	1	3	2	2
2	1	0	0	0	1	4	0	1	1	0	0	1	1	2	1	1
2	0	0	0	0	1	2	0	1	1	1	1	1	1	3	1	1
2	0	0	0	0	1	4	0	0	3	1	1	0	1	3	1	1
2	0	0	0	0	1	2	0	1	1	1	0	0	1	3	1	1
2	0	0	0	0	0	2	0	1	1	0	0	0	1	2	1	1
2	1	0	0	0	1	2	0	1	2	1	1	1	1	4	1	1
3	0	0	0	0	0	3	0	0	1	0	0	0	1	2	2	2
3	1	0	0	0	1	2	0	1	3	1	1	0	1	2	2	2
3	1	0	0	0	0	4	0	1	1	0	0	0	1	2	2	2
8	1	0	0	0	0	1	0	1	2	0	0	1	1	3	3	2
5	1	0	0	0	1	1	0	1	1	1	1	0	1	3	3	2
3	1	0	0	0	0	4	0	0	1	1	0	1	1	1	2	2
3	0	0	0	0	1	4	0	1	1	1	1	1	1	2	2	2
2	1	0	0	0	1	3	0	1	1	1	1	1	1	3	1	1
5	1	0	0	0	0	3	0	1	1	0	0	0	1	1	3	2
7	1	0	0	0	0	3	0	0	2	0	0	0	1	2	3	2
4	1	0	0	0	0	1	0	1	1	1	0	0	1	2	3	2
2	0	0	0	0	0	2	1	1	2	0	0	1	1	3	1	1
2	0	0	0	0	1	4	1	0	1	0	0	0	1	2	1	1
2	1	0	0	0	0	3	1	1	1	1	0	1	1	2	1	1
2	0	1	1	1	0	2	1	1	1	0	0	1	1	4	1	1
2	1	0	0	0	0	3	0	1	1	0	0	1	1	2	1	1
5	1	0	0	0	1	4	0	1	1	1	0	0	0	1	3	2
3	1	0	0	0	1	4	0	1	2	1	0	1	1	2	2	2
2	1	0	0	0	0	3	0	1	2	0	0	0	1	1	1	1
2	0	0	0	0	1	2	0	1	1	1	0	1	1	2	1	1
3	1	0	0	0	1	2	0	1	1	1	1	0	1	3	2	2
2	0	0	0	0	1	3	0	0	2	1	0	0	1	2	1	1
2	0	1	1	2	1	2	0	1	1	1	0	1	1	5	1	1
3	0	0	0	0	0	2	0	1	2	0	0	1	0	3	2	2
2	1	0	0	0	0	1	0	1	1	0	0	1	1	2	1	1
2	0	0	0	0	1	1	0	1	2	1	1	1	1	2	1	1
2	1	0	0	0	1	3	0	1	2	1	1	0	1	2	1	1
2	0	0	0	0	1	3	0	1	2	0	1	0	1	2	1	1
2	1	0	0	0	1	4	0	0	1	1	0	0	1	2	1	1
3	1	0	0	0	0	2	1	1	3	0	0	1	0	3	2	2
3	0	0	0	0	0	2	0	1	2	0	0	1	1	2	2	2
5	1	0	0	0	1	2	0	1	1	1	0	1	1	3	3	2
2	1	0	0	0	1	4	0	0	2	1	0	1	1	2	1	1
4	0	0	0	0	0	2	0	1	2	0	0	0	0	2	3	2
2	1	0	0	0	0	3	0	1	2	0	1	0	1	1	1	1
2	1	0	0	0	0	3	0	1	1	0	0	0	1	2	1	1
4	1	0	0	0	0	4	0	1	2	0	0	0	1	2	3	2
4	0	0	0	0	1	2	1	1	2	1	1	1	1	2	3	2
2	0	0	0	0	0	4	0	1	2	0	0	1	1	2	1	1
2	1	0	0	0	1	3	0	1	2	0	0	1	1	2	1	1
2	1	0	0	0	1	2	0	1	1	1	1	1	1	2	1	1
2	0	1	1	2	1	3	1	1	1	1	1	1	1	4	1	1
2	0	0	0	0	0	3	1	1	1	0	1	1	1	4	1	1
2	1	1	1	2	1	2	1	1	1	1	1	1	1	4	1	1
2	0	0	0	0	0	3	1	1	2	0	1	1	1	3	1	1
2	0	1	2	2	1	3	0	1	2	1	1	1	1	3	1	1
2	0	1	1	2	0	4	1	0	1	0	1	1	1	4	1	1
3	1	0	0	0	1	3	0	1	1	1	0	1	1	2	2	2
3	1	0	0	0	0	3	1	1	1	0	0	1	1	2	2	2
2	0	0	0	0	0	3	1	1	1	0	0	0	1	4	1	1
3	0	0	0	0	0	2	0	1	2	0	0	0	1	2	2	2
3	1	0	0	0	1	3	0	1	1	1	0	1	1	3	2	2
2	0	1	1	2	0	3	1	1	2	0	0	1	1	4	1	1
2	0	1	1	2	1	2	0	1	1	1	1	1	1	3	1	1
6	1	0	0	0	0	2	0	1	2	0	1	1	1	3	3	2
2	1	0	0	0	0	1	0	1	1	0	0	0	1	2	1	1
2	0	0	0	0	1	4	0	1	3	1	0	0	0	2	1	1
2	1	0	0	0	0	2	0	1	3	0	0	1	1	3	1	1
2	1	0	0	0	1	2	0	1	3	1	1	1	1	3	1	1
2	1	1	2	2	0	1	1	1	2	0	0	1	1	2	1	1
2	0	0	0	0	1	4	0	1	2	1	1	0	1	3	1	1
2	0	0	0	0	0	3	0	1	1	0	0	0	1	2	1	1
3	0	0	0	0	1	4	0	0	1	1	0	0	1	2	2	2
2	0	1	2	2	0	2	1	0	1	0	0	0	1	4	1	1
3	0	1	1	2	0	4	0	0	2	0	0	1	1	2	2	2
2	0	1	2	2	1	2	1	1	1	1	1	1	1	4	1	1
4	0	0	0	0	1	3	0	1	2	1	1	0	1	3	3	2
3	0	1	2	2	1	3	1	1	1	1	0	1	1	3	2	2
2	1	0	0	0	0	4	0	0	1	1	0	0	0	3	1	1
3	0	0	0	0	0	4	1	0	2	0	0	0	1	4	2	2
2	0	0	0	0	0	3	1	1	2	0	1	0	1	2	1	1
2	0	0	0	0	1	4	0	1	2	0	1	1	1	3	1	1
2	0	1	1	2	0	3	0	1	2	0	0	1	1	4	1	1
5	0	0	0	0	0	4	0	1	1	0	1	0	1	2	3	2
3	1	1	1	2	0	3	0	1	1	0	0	1	1	4	2	2
3	1	1	1	2	1	3	1	1	2	1	0	1	1	5	2	2
5	1	0	0	0	1	4	0	1	1	1	0	0	1	2	3	2
2	1	0	0	0	0	3	1	1	1	0	0	1	1	2	1	1
4	0	1	2	2	1	3	1	1	1	1	0	1	1	3	3	2
2	0	0	0	0	0	3	1	1	2	0	0	0	0	3	1	1
3	0	0	0	0	1	4	1	1	2	0	0	1	1	5	2	2
3	1	0	0	0	1	3	1	1	2	1	0	1	1	2	2	2
5	0	1	2	2	0	2	1	1	1	0	1	1	1	3	3	2
4	0	0	0	0	1	4	0	1	1	1	0	1	1	2	3	2
4	0	0	0	0	0	3	1	1	2	0	0	1	0	2	3	2
2	0	0	0	0	1	4	0	1	2	1	0	1	1	4	1	1
4	0	0	0	0	1	3	1	1	2	1	1	1	1	3	3	2
2	0	0	0	0	0	4	1	1	1	0	0	0	1	3	1	1
3	0	1	1	2	0	2	1	1	1	0	1	1	1	4	2	2
5	1	1	1	2	0	2	1	1	2	0	0	1	1	4	3	2
5	1	0	0	0	0	3	0	1	2	0	0	1	0	2	3	2
2	0	0	0	0	1	3	0	1	2	1	1	1	1	3	1	1
2	1	0	0	0	0	2	0	1	1	0	0	0	1	2	1	1
3	0	0	0	0	1	3	0	1	2	0	0	0	1	2	2	2
2	1	0	0	0	1	2	0	1	3	1	0	0	1	3	1	1
2	1	0	0	0	0	2	0	1	2	0	0	1	1	2	1	1
7	1	0	0	0	1	4	0	1	1	1	0	0	1	1	3	2
2	1	0	0	0	0	3	0	1	3	0	0	1	0	1	1	1
3	0	1	1	2	1	2	0	1	2	0	0	1	1	3	2	2
2	1	0	0	0	1	4	0	0	1	1	0	0	0	2	1	1
2	0	0	0	0	0	3	0	1	2	0	0	0	1	1	1	1
2	1	1	1	2	0	2	0	1	2	0	0	1	1	2	1	1
4	1	1	1	2	0	1	0	1	2	0	1	1	1	3	3	2
2	0	1	1	2	0	2	0	1	2	0	1	0	1	3	1	1
2	1	1	1	2	1	1	0	1	2	1	1	1	1	3	1	1
4	0	0	0	0	1	4	0	1	2	0	0	1	1	5	3	2
2	1	0	0	0	0	4	0	1	1	0	0	1	1	3	1	1
2	0	1	2	2	1	3	0	1	2	1	1	0	1	3	1	1
2	0	0	0	0	1	4	1	1	2	1	1	0	1	2	1	1
2	1	1	1	2	0	2	1	1	1	0	0	1	1	4	1	1
2	0	0	0	0	1	3	0	1	2	1	0	1	1	3	1	1
2	1	0	0	0	1	4	1	1	1	1	0	1	1	2	1	1
3	0	0	0	0	0	3	0	1	2	0	0	0	1	3	2	2
4	0	0	0	0	1	3	0	1	1	1	1	1	1	4	3	2
3	1	1	2	2	1	2	0	1	2	1	0	1	1	5	2	2
2	1	0	0	0	0	4	0	1	1	0	1	0	1	2	1	1
2	0	1	1	2	1	2	0	1	1	1	1	0	1	4	1	1
2	1	0	0	0	0	3	0	0	1	0	1	0	1	1	1	1
2	0	0	0	0	0	3	0	0	2	0	0	0	1	4	1	1
3	1	0	0	0	0	4	0	1	2	0	0	1	1	3	2	2
3	0	0	0	0	0	3	0	1	1	0	0	1	1	1	2	2
2	1	0	0	0	0	4	0	0	1	0	0	1	0	1	1	1
2	0	0	0	0	1	2	0	1	2	0	0	1	1	4	1	1
2	0	0	0	0	1	2	0	1	2	1	1	1	1	3	1	1
3	1	0	0	0	0	3	0	1	1	0	0	0	1	1	2	2
3	1	0	0	0	0	3	0	1	1	0	0	0	0	1	2	2
2	0	0	0	0	0	1	0	1	2	0	0	0	1	1	1	1
2	0	0	0	0	0	2	0	1	2	0	0	0	1	1	1	1
4	1	1	1	2	1	2	0	1	3	1	0	0	0	3	3	2
3	1	0	0	0	0	2	0	1	3	0	0	1	1	1	2	2
2	0	0	0	0	1	2	0	1	2	1	1	1	1	2	1	1
2	1	0	0	0	1	3	0	1	2	1	0	1	1	3	1	1
2	1	0	0	0	1	2	1	1	2	1	0	0	1	2	1	1
2	1	1	1	2	1	3	0	1	2	1	0	1	1	1	1	1
2	0	0	0	0	0	4	0	1	1	0	0	0	0	1	1	1
2	1	0	0	0	1	4	1	1	2	1	1	1	0	3	1	1
2	0	0	0	0	0	4	1	1	1	0	0	1	1	2	1	1
2	1	0	0	0	1	4	1	1	2	1	0	0	0	3	1	1
2	1	0	0	0	1	3	0	1	1	0	0	0	1	2	1	1
2	1	0	0	0	0	1	1	0	1	0	0	0	1	4	1	1
2	0	0	0	0	0	3	1	1	2	0	0	0	1	3	1	1
2	0	0	0	0	1	4	1	1	2	1	1	0	1	2	1	1
3	0	0	0	0	1	1	0	1	2	1	1	1	1	4	2	2
2	0	0	0	0	0	2	0	1	1	0	0	0	1	2	1	1
3	1	0	0	0	0	4	0	1	1	0	0	0	1	2	2	2
2	0	0	0	0	1	2	0	1	2	1	1	0	1	3	1	1
3	0	1	1	2	0	2	0	1	2	0	0	1	1	3	2	2
4	0	1	1	2	1	3	0	1	2	1	0	1	1	2	3	2
2	0	0	0	0	0	2	0	1	2	0	0	1	1	2	1	1
2	1	0	0	0	1	2	0	1	2	1	1	0	1	1	1	1
2	1	0	0	0	1	4	0	1	1	0	0	0	1	1	1	1
2	1	0	0	0	0	1	0	1	2	0	1	0	1	2	1	1
2	1	0	0	0	0	1	0	1	2	0	0	0	1	1	1	1
2	1	0	0	0	1	1	0	1	2	1	0	0	1	2	1	1
4	0	0	0	0	1	2	0	1	2	1	1	0	1	2	3	2
2	0	0	0	0	0	3	0	1	1	0	0	0	0	1	1	1
[truncated: 551 more rows]
